# Supplementary material for: 3-Benzyl­sulfanyl-5-(4-phenyl-1H-1,2,3-triazol-1-ylmeth­yl)-4H-1,2,4-triazol-4-amine
Source: Acta Crystallogr Sect E Struct Rep Online. 2008 Jul 31;64(Pt 8):o1611. doi: 10.1107/S1600536808023180 (PMC2962172; doi:10.1107/S1600536808023180)
Supplement: Supplementary file 1 [file e-64-o1611-sup1.cif]

##############################################################################
###                                                                        ###
###        Electronic paper (Acta Crystallographica Section E)             ###
###                                                                        ###
##############################################################################
#                                                                            #
# This CIF contains the data in a paper accepted for publication in Acta     #
# Crystallographica Section E. It conforms to the requirements of Notes      #
# for Authors for Section E, and has been peer reviewed under the auspices   #
# of the IUCr Commission on Journals.                                        #
#                                                                            #
# Full details of the Crystallographic Information File format               #
# are given in the paper "The Crystallographic Information File (CIF):       #
# a New Standard Archive File for Crystallography" by S. R. Hall, F. H.      #
# Allen and I. D. Brown [Acta Cryst. (1991), A47, 655-685].                  #
#                                                                            #
# The current version of the core CIF dictionary is obtainable from          #
# ftp://ftp.iucr.org/pub/cif_core.dic. The current version number is 2.4.    #
#                                                                            #
# Software is freely available for graphical display of the structure(s) in  #
# this CIF.  For information consult the CIF home page http://www.iucr.org/  #
# cif/home.html                                                              #
#                                                                            #
# This file may be used for bona fide research purposes within the           #
# scientific community so long as proper attribution is given to the journal # 
# article from which it was obtained.                                        #
#                                                                            #
##############################################################################
                                             
data_global
_audit_creation_method     'form.cif (version 2.0)'
_journal_data_validation_number     ?
_journal_date_recd_electronic     2008-07-14
_journal_date_accepted     2008-07-23
_journal_name_full     'Acta Crystallographica, Section E'
_journal_year     2008
_journal_volume     64
_journal_issue      8
_journal_page_first     o1611
_journal_page_last     o1611
_journal_paper_category     QO
_journal_coeditor_code     AT2597
_publ_contact_author_name     'Professor Xiao-Ru Zhang'
_publ_contact_author_address
;
College of Chemistry and Molecular Engineering
Qingdao University of Science and Technology
266042 Qingdao
Shandong
People's Republic of China
;
_publ_contact_author_email     qustchemistry@126.com
_publ_contact_author_fax     '+86 532 84022750'
_publ_contact_author_phone     '+86 532 84022750'
_publ_section_title
;\
3-Benzylsulfanyl-5-(4-phenyl-1<i>H</i>-1,2,3-triazol-1-ylmethyl)-4<i>H</i>-1,2,\
4-triazol-4-amine
;
loop_
    _publ_author_name
    _publ_author_address
    'Qing-Zhu Chu'
;
College of Chemistry and Molecular Engineering
Qingdao University of Science and Technology
266042 Qingdao
Shandong
People's Republic of China
;
    'Huan-Ran Zhou'
;
College of Chemistry and Molecular Engineering
Qingdao University of Science and Technology
266042 Qingdao
Shandong
People's Republic of China
;
    'Xiao-Ru Zhang'
;
College of Chemistry and Molecular Engineering
Qingdao University of Science and Technology
266042 Qingdao
Shandong
People's Republic of China
;
data_I
_audit_creation_method     SHELXL97
_chemical_name_systematic
;
3-Benzylsulfanyl-5-(4-phenyl-1<i>H</i>-1,2,3-triazol-1-ylmethyl)-4<i>H</i>-
1,2,4-triazol-4-amine
;
_chemical_name_common     ?
_chemical_formula_moiety     'C18 H17 N7 S'
_chemical_formula_sum     'C18 H17 N7 S'
_chemical_formula_iupac     'C18 H17 N7 S'
_chemical_formula_weight     363.45
_chemical_melting_point     ?
_symmetry_cell_setting     orthorhombic
_symmetry_space_group_name_H-M     'P n a 21'
_symmetry_space_group_name_Hall     'P 2c -2n'
loop_
    _symmetry_equiv_pos_as_xyz
    'x, y, z'
    '-x, -y, z+1/2'
    'x+1/2, -y+1/2, z'
    '-x+1/2, y+1/2, z+1/2'
_cell_length_a     8.0487(15)
_cell_length_b     5.4689(10)
_cell_length_c     38.721(7)
_cell_angle_alpha     90.00
_cell_angle_beta     90.00
_cell_angle_gamma     90.00
_cell_volume     1704.4(5)
_cell_formula_units_Z     4
_cell_measurement_reflns_used     1817
_cell_measurement_theta_min     3.16
_cell_measurement_theta_max     24.97
_cell_measurement_temperature     186.5(2)
_exptl_crystal_description     plate
_exptl_crystal_colour     colourless
_exptl_crystal_size_max     0.35
_exptl_crystal_size_mid     0.25
_exptl_crystal_size_min     0.04
_exptl_crystal_density_diffrn     1.416
_exptl_crystal_density_meas     ?
_exptl_crystal_density_method     'not measured'
_exptl_crystal_F_000     760
_exptl_absorpt_coefficient_mu     0.208
_exptl_absorpt_correction_type     multi-scan
_exptl_absorpt_process_details     '(SADABS; Sheldrick, 1996)'
_exptl_absorpt_correction_T_min     0.9307
_exptl_absorpt_correction_T_max     0.9917
_exptl_special_details
;
;
_diffrn_ambient_temperature     293(2)
_diffrn_radiation_type     MoK\a
_diffrn_radiation_wavelength     0.71073
_diffrn_radiation_source     'fine-focus sealed tube'
_diffrn_radiation_monochromator     graphite
_diffrn_measurement_device_type     'Siemens SMART 1000 CCD area-detector'
_diffrn_measurement_method     \w
_diffrn_detector_area_resol_mean     8.33
_diffrn_reflns_number     7815
_diffrn_reflns_av_R_equivalents     0.0521
_diffrn_reflns_av_sigmaI/netI     0.0620
_diffrn_reflns_theta_min     2.10
_diffrn_reflns_theta_max     24.99
_diffrn_reflns_theta_full     24.99
_diffrn_measured_fraction_theta_max     0.999
_diffrn_measured_fraction_theta_full     0.999
_diffrn_reflns_limit_h_min     -9
_diffrn_reflns_limit_h_max     9
_diffrn_reflns_limit_k_min     -6
_diffrn_reflns_limit_k_max     5
_diffrn_reflns_limit_l_min     -40
_diffrn_reflns_limit_l_max     46
_diffrn_standards_number     0
_diffrn_standards_interval_count     ?
_diffrn_standards_interval_time     ?
_diffrn_standards_decay_%     ?
_refine_special_details
;
Refinement of <i>F</i>^2^ against ALL reflections. The weighted <i>R</i>-factor
<i>wR</i> and goodness of fit <i>S</i> are based on <i>F</i>^2^, conventional
<i>R</i>-factors <i>R</i> are based on <i>F</i>, with <i>F</i> set to zero for
negative <i>F</i>^2^. The threshold expression of <i>F</i>^2^ >
\s(<i>F</i>^2^) is used only for calculating <i>R</i>-factors(gt) <i>etc</i>.
and is not relevant to the choice of reflections for refinement.
<i>R</i>-factors based on <i>F</i>^2^ are statistically about twice as large
as those based on <i>F</i>, and <i>R</i>- factors based on ALL data will be
even larger.
;
_reflns_number_total     2854
_reflns_number_gt     2592
_reflns_threshold_expression     I>2\s(I)
_refine_ls_structure_factor_coef     Fsqd
_refine_ls_matrix_type     full
_refine_ls_R_factor_all     0.0844
_refine_ls_R_factor_gt     0.0781
_refine_ls_wR_factor_gt     0.1795
_refine_ls_wR_factor_ref     0.1827
_refine_ls_goodness_of_fit_ref     1.203
_refine_ls_restrained_S_all     1.203
_refine_ls_number_reflns     2854
_refine_ls_number_parameters     235
_refine_ls_number_restraints     1
_refine_ls_hydrogen_treatment     constr
_refine_ls_weighting_scheme     calc
_refine_ls_weighting_details
        'calc w = 1/[\s^2^(Fo^2^)+(0.0579P)^2^+3.955P] where P=(Fo^2^+2Fc^2^)/3'
_atom_sites_solution_hydrogens     geom
_atom_sites_solution_primary     direct
_atom_sites_solution_secondary     difmap
_refine_ls_shift/su_max     0.002
_refine_ls_shift/su_mean     0.000
_refine_diff_density_max     0.482
_refine_diff_density_min     -0.392
_refine_ls_extinction_method     none
_refine_ls_extinction_coef     ?
_refine_ls_abs_structure_details     'Flack (1983), with 2854 Freidel pairs'
_refine_ls_abs_structure_Flack     0.05(19)
loop_
    _atom_type_symbol
    _atom_type_description
    _atom_type_scat_dispersion_real
    _atom_type_scat_dispersion_imag
    _atom_type_scat_source
    'C' 'C' 0.0033 0.0016
                         'International Tables Vol C Tables 4.2.6.8 and 6.1.1.4'
    'H' 'H' 0.0000 0.0000
                         'International Tables Vol C Tables 4.2.6.8 and 6.1.1.4'
    'N' 'N' 0.0061 0.0033
                         'International Tables Vol C Tables 4.2.6.8 and 6.1.1.4'
    'S' 'S' 0.1246 0.1234
                         'International Tables Vol C Tables 4.2.6.8 and 6.1.1.4'
_computing_data_collection     'SMART (Siemens, 1996)'
_computing_cell_refinement     'SAINT (Siemens, 1996)'
_computing_data_reduction     'SAINT (Siemens, 1996)'
_computing_structure_solution     'SHELXS97 (Sheldrick, 2008)'
_computing_structure_refinement     'SHELXL97 (Sheldrick, 2008)'
_computing_molecular_graphics     'SHELXTL (Sheldrick, 2008)'
_computing_publication_material
;
SHELXTL (Sheldrick, 2008), PARST (Nardelli, 1995) and PLATON
(Spek, 2003)
;
loop_
    _atom_site_type_symbol
    _atom_site_label
    _atom_site_fract_x
    _atom_site_fract_y
    _atom_site_fract_z
    _atom_site_U_iso_or_equiv
    _atom_site_adp_type
    _atom_site_calc_flag
    _atom_site_refinement_flags
    _atom_site_occupancy
    _atom_site_disorder_assembly
    _atom_site_disorder_group
    S S1 0.0735(2) 0.5751(3) 0.34992(5) 0.0348(4) Uani d . 1 . .
    N N5 -0.0030(7) 0.2276(10) 0.39829(15) 0.0349(13) Uani d . 1 . .
    C C11 0.0723(7) 0.4329(11) 0.38974(17) 0.0284(14) Uani d . 1 . .
    N N6 0.1621(6) 0.5157(9) 0.41739(14) 0.0299(12) Uani d . 1 . .
    C C1 -0.0955(7) 0.3110(10) 0.60677(16) 0.0266(14) Uani d . 1 . .
    H H1A -0.0314 0.1797 0.5993 0.032 Uiso calc R 1 . .
    C C7 -0.0485(7) 0.5171(11) 0.55000(16) 0.0245(14) Uani d . 1 . .
    N N4 0.0366(7) 0.1806(11) 0.43251(16) 0.0398(15) Uani d . 1 . .
    C C13 -0.0838(8) 0.4412(12) 0.29074(17) 0.0344(16) Uani d . 1 . .
    N N1 -0.0513(8) 0.7223(11) 0.53032(15) 0.0428(15) Uani d . 1 . .
    C C3 -0.2600(7) 0.4969(12) 0.65095(18) 0.0305(14) Uani d . 1 . .
    H H3A -0.3061 0.4923 0.6730 0.037 Uiso calc R 1 . .
    N N2 0.0363(8) 0.6895(11) 0.50221(17) 0.0464(16) Uani d . 1 . .
    C C5 -0.2313(8) 0.6963(10) 0.59606(18) 0.0297(15) Uani d . 1 . .
    H H5B -0.2576 0.8261 0.5815 0.036 Uiso calc R 1 . .
    C C14 -0.0064(8) 0.2866(11) 0.26757(19) 0.0356(17) Uani d . 1 . .
    H H14A 0.0496 0.1498 0.2758 0.043 Uiso calc R 1 . .
    N N3 0.0979(6) 0.4597(10) 0.50423(14) 0.0322(13) Uani d . 1 . .
    C C16 -0.0919(9) 0.5334(14) 0.2199(2) 0.0419(18) Uani d . 1 . .
    H H16A -0.0967 0.5634 0.1963 0.050 Uiso calc R 1 . .
    N N7 0.2650(7) 0.7185(10) 0.41686(15) 0.0423(15) Uani d . 1 . .
    H H7A 0.3227 0.7555 0.4348 0.051 Uiso calc R 1 . .
    H H7B 0.2712 0.8075 0.3986 0.051 Uiso calc R 1 . .
    C C2 -0.1574(9) 0.3117(11) 0.63972(17) 0.0354(16) Uani d . 1 . .
    H H2B -0.1299 0.1853 0.6547 0.042 Uiso calc R 1 . .
    C C4 -0.2935(8) 0.6914(11) 0.62878(17) 0.0302(15) Uani d . 1 . .
    H H4B -0.3594 0.8201 0.6365 0.036 Uiso calc R 1 . .
    C C6 -0.1276(7) 0.5067(11) 0.58396(16) 0.0258(14) Uani d . 1 . .
    C C17 -0.1648(8) 0.6881(11) 0.24299(18) 0.0334(16) Uani d . 1 . .
    H H17A -0.2206 0.8245 0.2346 0.040 Uiso calc R 1 . .
    C C10 0.1372(7) 0.3584(12) 0.44322(16) 0.0286(14) Uani d . 1 . .
    C C18 -0.1598(8) 0.6523(11) 0.27809(18) 0.0321(15) Uani d . 1 . .
    H H18A -0.2062 0.7662 0.2931 0.038 Uiso calc R 1 . .
    C C8 0.0472(7) 0.3493(11) 0.53312(16) 0.0271(14) Uani d . 1 . .
    H H8A 0.0720 0.1910 0.5403 0.033 Uiso calc R 1 . .
    C C15 -0.0103(8) 0.3297(13) 0.2329(2) 0.0386(17) Uani d . 1 . .
    H H15A 0.0421 0.2220 0.2178 0.046 Uiso calc R 1 . .
    C C9 0.2124(8) 0.3702(15) 0.47810(17) 0.0405(17) Uani d . 1 . .
    H H9A 0.2502 0.2082 0.4846 0.049 Uiso calc R 1 . .
    H H9B 0.3088 0.4766 0.4774 0.049 Uiso calc R 1 . .
    C C12 -0.0816(10) 0.3877(15) 0.3288(2) 0.053(2) Uani d . 1 . .
    H H12A -0.0565 0.2162 0.3325 0.063 Uiso calc R 1 . .
    H H12B -0.1901 0.4213 0.3386 0.063 Uiso calc R 1 . .
loop_
    _atom_site_aniso_label
    _atom_site_aniso_U_11
    _atom_site_aniso_U_22
    _atom_site_aniso_U_33
    _atom_site_aniso_U_12
    _atom_site_aniso_U_13
    _atom_site_aniso_U_23
    S1 0.0327(8) 0.0356(9) 0.0361(9) -0.0077(7) -0.0003(8) 0.0057(9)
    N5 0.029(3) 0.035(3) 0.041(3) -0.009(3) 0.000(2) 0.007(3)
    C11 0.019(3) 0.024(3) 0.043(4) 0.001(3) 0.005(3) -0.001(3)
    N6 0.027(3) 0.026(3) 0.037(3) 0.001(2) 0.002(2) 0.001(3)
    C1 0.018(3) 0.019(3) 0.042(4) 0.004(3) -0.004(3) 0.003(3)
    C7 0.019(3) 0.017(3) 0.037(4) 0.003(2) -0.005(2) -0.002(3)
    N4 0.033(3) 0.043(4) 0.043(4) 0.004(3) 0.009(3) 0.014(3)
    C13 0.032(4) 0.029(3) 0.042(4) -0.006(3) -0.006(3) 0.008(3)
    N1 0.046(3) 0.039(3) 0.043(4) 0.014(3) 0.011(3) 0.011(3)
    C3 0.020(3) 0.032(4) 0.040(4) -0.006(3) 0.000(3) -0.001(3)
    N2 0.047(4) 0.037(4) 0.055(4) 0.018(3) 0.011(3) 0.016(3)
    C5 0.032(3) 0.010(3) 0.048(4) 0.004(3) -0.007(3) 0.002(2)
    C14 0.021(3) 0.015(3) 0.071(5) 0.007(3) -0.011(3) 0.006(3)
    N3 0.016(2) 0.041(3) 0.039(3) 0.011(2) 0.000(2) 0.002(3)
    C16 0.036(4) 0.051(5) 0.039(4) -0.019(4) -0.004(3) -0.001(4)
    N7 0.042(3) 0.033(3) 0.051(4) -0.011(3) -0.008(3) 0.006(3)
    C2 0.042(4) 0.025(3) 0.040(4) -0.005(3) -0.002(3) 0.005(3)
    C4 0.024(3) 0.023(3) 0.044(4) 0.011(3) 0.001(3) -0.004(3)
    C6 0.025(3) 0.020(3) 0.032(4) -0.008(3) -0.007(3) 0.001(2)
    C17 0.026(3) 0.018(3) 0.056(5) -0.009(3) 0.005(3) 0.001(3)
    C10 0.024(3) 0.030(3) 0.031(4) 0.005(3) 0.003(3) 0.004(3)
    C18 0.023(3) 0.023(3) 0.050(4) 0.004(3) 0.006(3) 0.000(3)
    C8 0.029(3) 0.015(3) 0.037(4) 0.011(3) -0.005(3) -0.001(3)
    C15 0.030(4) 0.034(4) 0.052(5) -0.001(3) -0.001(3) -0.015(3)
    C9 0.026(3) 0.060(5) 0.035(4) 0.007(3) 0.007(3) -0.001(4)
    C12 0.045(4) 0.060(5) 0.053(5) -0.034(4) -0.008(4) 0.012(4)
_geom_special_details
;
All e.s.d.'s (except the e.s.d. in the dihedral angle between two l.s. planes)
are estimated using the full covariance matrix. The cell e.s.d.'s are taken
into account individually in the estimation of e.s.d.'s in distances, angles
and torsion angles; correlations between e.s.d.'s in cell parameters are only
used when they are defined by crystal symmetry. An approximate (isotropic)
treatment of cell e.s.d.'s is used for estimating e.s.d.'s involving l.s.
planes.
;
loop_
    _geom_bond_atom_site_label_1
    _geom_bond_atom_site_label_2
    _geom_bond_site_symmetry_2
    _geom_bond_distance
    _geom_bond_publ_flag
    S1 C11 . 1.727(6) ?
    S1 C12 . 1.810(7) ?
    N5 C11 . 1.318(8) ?
    N5 N4 . 1.387(8) ?
    C11 N6 . 1.369(8) ?
    N6 C10 . 1.334(8) ?
    N6 N7 . 1.385(7) ?
    C1 C2 . 1.370(9) ?
    C1 C6 . 1.412(8) ?
    C1 H1A . 0.9300 ?
    C7 N1 . 1.357(8) ?
    C7 C8 . 1.365(8) ?
    C7 C6 . 1.462(8) ?
    N4 C10 . 1.332(9) ?
    C13 C14 . 1.381(10) ?
    C13 C18 . 1.395(9) ?
    C13 C12 . 1.503(10) ?
    N1 N2 . 1.309(8) ?
    C3 C2 . 1.377(9) ?
    C3 C4 . 1.393(9) ?
    C3 H3A . 0.9300 ?
    N2 N3 . 1.353(8) ?
    C5 C4 . 1.362(9) ?
    C5 C6 . 1.411(9) ?
    C5 H5B . 0.9300 ?
    C14 C15 . 1.365(10) ?
    C14 H14A . 0.9300 ?
    N3 C8 . 1.335(8) ?
    N3 C9 . 1.454(8) ?
    C16 C17 . 1.363(10) ?
    C16 C15 . 1.386(10) ?
    C16 H16A . 0.9300 ?
    N7 H7A . 0.8600 ?
    N7 H7B . 0.8600 ?
    C2 H2B . 0.9300 ?
    C4 H4B . 0.9300 ?
    C17 C18 . 1.374(9) ?
    C17 H17A . 0.9300 ?
    C10 C9 . 1.481(9) ?
    C18 H18A . 0.9300 ?
    C8 H8A . 0.9300 ?
    C15 H15A . 0.9300 ?
    C9 H9A . 0.9700 ?
    C9 H9B . 0.9700 ?
    C12 H12A . 0.9700 ?
    C12 H12B . 0.9700 ?
loop_
    _geom_angle_atom_site_label_1
    _geom_angle_atom_site_label_2
    _geom_angle_atom_site_label_3
    _geom_angle_site_symmetry_1
    _geom_angle_site_symmetry_3
    _geom_angle
    _geom_angle_publ_flag
    C11 S1 C12 . . 98.3(3) ?
    C11 N5 N4 . . 107.0(5) ?
    N5 C11 N6 . . 109.2(5) ?
    N5 C11 S1 . . 127.6(5) ?
    N6 C11 S1 . . 123.1(4) ?
    C10 N6 C11 . . 107.1(5) ?
    C10 N6 N7 . . 128.1(6) ?
    C11 N6 N7 . . 124.7(5) ?
    C2 C1 C6 . . 120.9(6) ?
    C2 C1 H1A . . 119.5 ?
    C6 C1 H1A . . 119.5 ?
    N1 C7 C8 . . 107.3(6) ?
    N1 C7 C6 . . 122.0(5) ?
    C8 C7 C6 . . 130.6(6) ?
    C10 N4 N5 . . 107.6(5) ?
    C14 C13 C18 . . 118.4(6) ?
    C14 C13 C12 . . 120.8(6) ?
    C18 C13 C12 . . 120.7(7) ?
    N2 N1 C7 . . 110.1(5) ?
    C2 C3 C4 . . 118.9(6) ?
    C2 C3 H3A . . 120.6 ?
    C4 C3 H3A . . 120.6 ?
    N1 N2 N3 . . 106.0(5) ?
    C4 C5 C6 . . 120.7(6) ?
    C4 C5 H5B . . 119.6 ?
    C6 C5 H5B . . 119.6 ?
    C15 C14 C13 . . 121.6(6) ?
    C15 C14 H14A . . 119.2 ?
    C13 C14 H14A . . 119.2 ?
    C8 N3 N2 . . 110.9(5) ?
    C8 N3 C9 . . 128.7(5) ?
    N2 N3 C9 . . 120.3(6) ?
    C17 C16 C15 . . 117.8(7) ?
    C17 C16 H16A . . 121.1 ?
    C15 C16 H16A . . 121.1 ?
    N6 N7 H7A . . 120.0 ?
    N6 N7 H7B . . 120.0 ?
    H7A N7 H7B . . 120.0 ?
    C1 C2 C3 . . 121.0(6) ?
    C1 C2 H2B . . 119.5 ?
    C3 C2 H2B . . 119.5 ?
    C5 C4 C3 . . 121.2(6) ?
    C5 C4 H4B . . 119.4 ?
    C3 C4 H4B . . 119.4 ?
    C5 C6 C1 . . 117.2(6) ?
    C5 C6 C7 . . 121.9(6) ?
    C1 C6 C7 . . 120.8(6) ?
    C16 C17 C18 . . 123.2(7) ?
    C16 C17 H17A . . 118.4 ?
    C18 C17 H17A . . 118.4 ?
    N4 C10 N6 . . 109.2(6) ?
    N4 C10 C9 . . 124.3(6) ?
    N6 C10 C9 . . 126.5(6) ?
    C17 C18 C13 . . 118.6(6) ?
    C17 C18 H18A . . 120.7 ?
    C13 C18 H18A . . 120.7 ?
    N3 C8 C7 . . 105.6(5) ?
    N3 C8 H8A . . 127.2 ?
    C7 C8 H8A . . 127.2 ?
    C14 C15 C16 . . 120.3(7) ?
    C14 C15 H15A . . 119.8 ?
    C16 C15 H15A . . 119.8 ?
    N3 C9 C10 . . 113.0(5) ?
    N3 C9 H9A . . 109.0 ?
    C10 C9 H9A . . 109.0 ?
    N3 C9 H9B . . 109.0 ?
    C10 C9 H9B . . 109.0 ?
    H9A C9 H9B . . 107.8 ?
    C13 C12 S1 . . 109.9(5) ?
    C13 C12 H12A . . 109.7 ?
    S1 C12 H12A . . 109.7 ?
    C13 C12 H12B . . 109.7 ?
    S1 C12 H12B . . 109.7 ?
    H12A C12 H12B . . 108.2 ?
loop_
    _geom_torsion_atom_site_label_1
    _geom_torsion_atom_site_label_2
    _geom_torsion_atom_site_label_3
    _geom_torsion_atom_site_label_4
    _geom_torsion_site_symmetry_1
    _geom_torsion_site_symmetry_2
    _geom_torsion_site_symmetry_3
    _geom_torsion_site_symmetry_4
    _geom_torsion
    _geom_torsion_publ_flag
    N4 N5 C11 N6 . . . . 1.3(7) ?
    N4 N5 C11 S1 . . . . 177.6(5) ?
    C12 S1 C11 N5 . . . . 9.0(7) ?
    C12 S1 C11 N6 . . . . -175.1(6) ?
    N5 C11 N6 C10 . . . . -1.1(7) ?
    S1 C11 N6 C10 . . . . -177.7(5) ?
    N5 C11 N6 N7 . . . . 175.7(6) ?
    S1 C11 N6 N7 . . . . -0.8(8) ?
    C11 N5 N4 C10 . . . . -1.0(7) ?
    C8 C7 N1 N2 . . . . 0.4(8) ?
    C6 C7 N1 N2 . . . . 176.2(6) ?
    C7 N1 N2 N3 . . . . -0.7(8) ?
    C18 C13 C14 C15 . . . . -3.3(10) ?
    C12 C13 C14 C15 . . . . 178.6(6) ?
    N1 N2 N3 C8 . . . . 0.8(7) ?
    N1 N2 N3 C9 . . . . -175.3(6) ?
    C6 C1 C2 C3 . . . . 3.4(9) ?
    C4 C3 C2 C1 . . . . -3.2(9) ?
    C6 C5 C4 C3 . . . . -1.6(10) ?
    C2 C3 C4 C5 . . . . 2.3(10) ?
    C4 C5 C6 C1 . . . . 1.7(9) ?
    C4 C5 C6 C7 . . . . -175.0(6) ?
    C2 C1 C6 C5 . . . . -2.6(8) ?
    C2 C1 C6 C7 . . . . 174.1(6) ?
    N1 C7 C6 C5 . . . . 9.3(9) ?
    C8 C7 C6 C5 . . . . -176.0(6) ?
    N1 C7 C6 C1 . . . . -167.2(6) ?
    C8 C7 C6 C1 . . . . 7.4(10) ?
    C15 C16 C17 C18 . . . . 0.5(10) ?
    N5 N4 C10 N6 . . . . 0.3(7) ?
    N5 N4 C10 C9 . . . . -177.8(6) ?
    C11 N6 C10 N4 . . . . 0.5(7) ?
    N7 N6 C10 N4 . . . . -176.2(6) ?
    C11 N6 C10 C9 . . . . 178.5(6) ?
    N7 N6 C10 C9 . . . . 1.8(10) ?
    C16 C17 C18 C13 . . . . -3.3(10) ?
    C14 C13 C18 C17 . . . . 4.6(9) ?
    C12 C13 C18 C17 . . . . -177.3(6) ?
    N2 N3 C8 C7 . . . . -0.6(7) ?
    C9 N3 C8 C7 . . . . 175.1(6) ?
    N1 C7 C8 N3 . . . . 0.1(7) ?
    C6 C7 C8 N3 . . . . -175.1(6) ?
    C13 C14 C15 C16 . . . . 0.5(10) ?
    C17 C16 C15 C14 . . . . 0.9(10) ?
    C8 N3 C9 C10 . . . . 121.5(7) ?
    N2 N3 C9 C10 . . . . -63.1(8) ?
    N4 C10 C9 N3 . . . . -79.2(8) ?
    N6 C10 C9 N3 . . . . 103.1(8) ?
    C14 C13 C12 S1 . . . . 101.0(7) ?
    C18 C13 C12 S1 . . . . -77.1(8) ?
    C11 S1 C12 C13 . . . . -169.3(6) ?
loop_
    _geom_hbond_atom_site_label_D
    _geom_hbond_atom_site_label_H
    _geom_hbond_atom_site_label_A
    _geom_hbond_site_symmetry_D
    _geom_hbond_site_symmetry_H
    _geom_hbond_site_symmetry_A
    _geom_hbond_distance_DH
    _geom_hbond_distance_HA
    _geom_hbond_distance_DA
    _geom_hbond_angle_DHA
    _geom_hbond_publ_flag
    N7 H7B S1 . . 1_555 0.86 2.775 3.116(6) 105.43 yes
