# Supplementary material for: 3-Benzyl­sulfanyl-5-(4-phenyl-1H-1,2,3-triazol-1-ylmeth­yl)-4H-1,2,4-triazol-4-amine
Source: Acta Crystallogr Sect E Struct Rep Online. 2008 Jul 31;64(Pt 8):o1611. doi: 10.1107/S1600536808023180 (PMC2962172; doi:10.1107/S1600536808023180)
Supplement: Supplementary file 2 [file e-64-o1611-Isup2.hkl]

# 
# h,k,l, Fc-squared, Fo-squared, sigma(Fo-squared) and status flag 
# 
data_I
_shelx_title ' 1 in Pna2(1)' 
_shelx_refln_list_code          4 
_shelx_F_calc_maximum      211.78 
_exptl_crystal_F_000       760.00 
_reflns_d_resolution_high  0.8410 
 
loop_ 
 _symmetry_equiv_pos_as_xyz 
 'x, y, z' 
 '-x, -y, z+1/2' 
 'x+1/2, -y+1/2, z' 
 '-x+1/2, y+1/2, z+1/2' 
 
_cell_length_a     8.0487 
_cell_length_b     5.4689 
_cell_length_c    38.7212 
_cell_angle_alpha  90.000 
_cell_angle_beta   90.000 
_cell_angle_gamma  90.000 
 
_shelx_F_squared_multiplier     1.000 
 
loop_ 
 _refln_index_h 
 _refln_index_k 
 _refln_index_l 
 _refln_F_squared_calc 
 _refln_F_squared_meas 
 _refln_F_squared_sigma 
 _refln_observed_status 
   4   0 -40       52.34      123.97     29.53 o 
   4   0 -39      183.45      236.28     38.72 o 
   4   0 -38       76.41      105.79     24.55 o 
   4   1 -38        9.65       28.55     18.27 o 
   5   1 -38       93.18       91.12     25.93 o 
   4   0 -37      399.13      511.63     47.86 o 
   4   1 -37      156.73      139.53     30.18 o 
   5   1 -37      121.27      153.10     34.72 o 
   4   0 -36      569.80      608.04     52.85 o 
   3   1 -36      168.38      188.77     33.19 o 
   4   1 -36       50.51       66.23     21.88 o 
   5   1 -36       32.49       37.28     17.31 o 
   5   2 -36      121.01      164.81     32.65 o 
   0   4 -36        3.10        7.21     22.37 o 
   4   0 -35       50.38       66.38     23.86 o 
   6   0 -35        7.32        1.83     18.13 o 
   3   1 -35        1.66       12.05     15.85 o 
   4   1 -35       66.70       82.58     20.99 o 
   5   1 -35       29.79       50.19     14.18 o 
   6   1 -35       39.13       49.35     15.27 o 
   5   2 -35       35.45       60.45     22.37 o 
   0   3 -35      665.34      737.63     62.18 o 
   1   3 -35       19.71       21.83     21.73 o 
   2   3 -35      126.65      162.49     36.25 o 
   1   4 -35      230.42      225.69     29.32 o 
   2   4 -35       54.05       66.42     17.30 o 
   4   0 -34       91.46      132.36     29.29 o 
   6   0 -34       99.66      154.69     33.39 o 
   3   1 -34       37.06       56.95     21.04 o 
   4   1 -34       27.30       35.71     17.29 o 
   5   1 -34       67.62       84.51     16.13 o 
   6   1 -34        0.00       11.77     10.96 o 
   5   2 -34       69.17      109.15     28.25 o 
   1   3 -34      158.79      196.50     38.84 o 
   2   3 -34      217.12      235.64     40.15 o 
   3   3 -34      177.96      180.32     36.75 o 
   0   4 -34        3.96        5.19     21.58 o 
   1   4 -34       42.84       37.75     14.86 o 
   2   4 -34       69.99      120.50     33.73 o 
   4   0 -33      214.03      234.30     38.77 o 
   6   0 -33       16.13       28.15     17.24 o 
   2   1 -33      167.39      207.83     28.30 o 
   3   1 -33      777.20      923.59     59.02 o 
   4   1 -33      104.86      140.47     21.05 o 
   5   1 -33       14.83       41.25     12.71 o 
   6   1 -33       55.11       87.58     16.68 o 
   4   2 -33      113.68      136.17     28.45 o 
   5   2 -33       76.84       92.01     22.62 o 
   0   3 -33      315.93      248.03     40.94 o 
   1   3 -33      104.61      118.14     32.33 o 
   2   3 -33        6.03       19.12     11.45 o 
   3   3 -33        3.37        4.25     19.95 o 
   1   4 -33       31.23       69.37     16.73 o 
   2   4 -33       29.72       26.63     12.68 o 
   3   4 -33       12.02       29.95     14.83 o 
   4   0 -32      117.28      144.96     31.26 o 
   6   0 -32      422.23      489.80     48.80 o 
   2   1 -32      340.49      401.88     36.05 o 
   3   1 -32        4.11       46.28     17.29 o 
   4   1 -32      102.47      120.72     19.60 o 
   5   1 -32       95.75      109.61     19.67 o 
   6   1 -32       12.60       -1.78     11.61 o 
   4   2 -32       48.53       87.17     22.47 o 
   5   2 -32       42.09       79.27     24.99 o 
   6   2 -32       21.06       34.13     20.00 o 
   1   3 -32       23.84       61.29     15.02 o 
   2   3 -32       51.38       85.82     28.13 o 
   3   3 -32       83.07      108.85     28.89 o 
   0   4 -32      122.77       98.93     30.72 o 
   1   4 -32      154.69      175.54     24.91 o 
   2   4 -32       27.02       62.87     16.80 o 
   3   4 -32       65.58       65.99     25.36 o 
   4   0 -31      327.59      411.71     41.73 o 
   6   0 -31       20.00       31.21     16.59 o 
   2   1 -31      468.19      449.49     39.81 o 
   3   1 -31      190.06      248.38     32.84 o 
   4   1 -31      157.61      198.38     23.86 o 
   5   1 -31      100.60      136.58     21.20 o 
   6   1 -31       16.81       36.30     12.54 o 
   3   2 -31       74.55       78.68     20.15 o 
   4   2 -31       21.01        6.47     14.03 o 
   5   2 -31       68.19       50.57     22.42 o 
   6   2 -31       52.32       68.16     25.44 o 
   0   3 -31      174.59      220.82     37.93 o 
   1   3 -31      214.84      211.35     33.66 o 
   2   3 -31       30.71       27.26     14.25 o 
   3   3 -31       17.92       46.45     14.46 o 
   1   4 -31      332.07      350.43     33.79 o 
   2   4 -31       10.58        7.74     13.34 o 
   3   4 -31       21.54       37.40     23.78 o 
   2   0 -30      612.09      680.39     47.22 o 
   4   0 -30      651.26      545.46     47.41 o 
   6   0 -30      472.05      419.12     43.91 o 
   1   1 -30      555.17      536.62     38.03 o 
   2   1 -30       14.01        1.58     14.62 o 
   3   1 -30      106.95      118.58     24.40 o 
   4   1 -30      344.20      338.13     27.64 o 
   5   1 -30      129.50      165.67     22.59 o 
   6   1 -30       21.20       21.96     24.32 o 
   7   1 -30       74.68       59.34     15.73 o 
   3   2 -30       34.27       46.92     16.84 o 
   4   2 -30      168.61      128.46     27.91 o 
   5   2 -30      154.73      149.21     31.07 o 
   6   2 -30        2.90        2.64     10.87 o 
   1   3 -30      458.23      384.99     30.05 o 
   2   3 -30      165.44      205.23     32.77 o 
   3   3 -30      196.97      174.12     24.55 o 
   5   3 -30       16.64       34.42     19.21 o 
   0   4 -30       48.70       22.62     25.58 o 
   1   4 -30       39.71       68.11     16.20 o 
   2   4 -30       78.47      102.79     19.42 o 
   3   4 -30      264.27      256.09     33.17 o 
   4   4 -30        2.88       61.09     23.61 o 
   2   0 -29      211.75      233.86     31.16 o 
   4   0 -29      151.36      232.72     35.02 o 
   6   0 -29       39.85       43.56     21.14 o 
   1   1 -29       84.56       77.05     18.52 o 
   2   1 -29       80.29       84.51     22.52 o 
   3   1 -29      249.48      290.81     29.93 o 
   4   1 -29       36.33       53.26     14.10 o 
   5   1 -29      108.01       90.21     17.44 o 
   6   1 -29        0.32       -9.83     10.57 o 
   7   1 -29        7.12       45.04     13.62 o 
   1   2 -29      632.40      663.90     51.17 o 
   3   2 -29       49.71       70.43     21.48 o 
   4   2 -29       48.81       38.13     18.47 o 
   5   2 -29      178.32      137.45     30.42 o 
   6   2 -29       39.15       36.11     14.68 o 
   0   3 -29      165.73      191.98     34.97 o 
   1   3 -29      256.89      254.17     55.86 o 
   2   3 -29      182.60      210.63     24.46 o 
   3   3 -29       54.80       77.17     18.27 o 
   4   3 -29      164.96      165.24     23.14 o 
   5   3 -29       35.80       25.98     18.97 o 
   1   4 -29      219.37      257.66     29.36 o 
   2   4 -29        1.99       13.47     13.26 o 
   3   4 -29      122.80      128.11     21.00 o 
   4   4 -29       90.25       96.09     18.62 o 
   0   5 -29       36.08       91.47     32.65 o 
   1   5 -29       12.86       21.12     13.35 o 
   2   0 -28     1165.15     1192.66     66.82 o 
   4   0 -28      111.94      145.85     27.31 o 
   6   0 -28      235.27      292.58     42.52 o 
   1   1 -28      146.03      203.24     25.09 o 
   2   1 -28       48.39       36.15     16.69 o 
   3   1 -28        3.37       48.53     11.89 o 
   4   1 -28       27.13       40.55     12.83 o 
   5   1 -28      214.72      228.64     27.30 o 
   6   1 -28       36.60       29.70     12.57 o 
   7   1 -28      171.22      178.99     26.08 o 
   0   2 -28      209.97      218.50     33.78 o 
   1   2 -28      140.24      158.13     20.63 o 
   2   2 -28      377.09      431.30     27.17 o 
   3   2 -28       60.01       66.92     20.40 o 
   4   2 -28        8.85       20.64     14.87 o 
   5   2 -28        2.56       43.91     18.18 o 
   6   2 -28      142.00      117.11     22.69 o 
   7   2 -28       17.68       -0.42     15.98 o 
   1   3 -28      175.14      194.30     23.48 o 
   2   3 -28      172.29      148.24     20.69 o 
   3   3 -28       69.60       47.22     14.47 o 
   4   3 -28       69.29       90.43     13.63 o 
   5   3 -28       24.79       58.92     21.98 o 
   6   3 -28       37.42       62.77     23.16 o 
   0   4 -28      121.39       84.36     29.63 o 
   1   4 -28      229.73      307.54     63.05 o 
   2   4 -28      111.62      116.92     20.47 o 
   3   4 -28      133.23      168.06     29.41 o 
   4   4 -28        0.48       10.33     20.50 o 
   1   5 -28       39.46       60.95     17.59 o 
   2   0 -27      588.43      668.64     45.69 o 
   4   0 -27     2333.87     2236.61    113.69 o 
   6   0 -27      216.92      257.12     40.65 o 
   1   1 -27      293.01      296.54     27.46 o 
   2   1 -27       29.81       25.53     14.17 o 
   3   1 -27     1709.18     1709.71     66.06 o 
   4   1 -27      122.10      149.53     20.94 o 
   5   1 -27      411.53      425.11     30.27 o 
   6   1 -27      128.59      134.85     38.70 o 
   7   1 -27       13.86       12.32     26.97 o 
   1   2 -27      416.80      412.68     27.31 o 
   2   2 -27     1697.98     1632.02     48.80 o 
   3   2 -27      110.71      114.87     17.17 o 
   4   2 -27      241.60      291.79     37.09 o 
   5   2 -27      104.71      131.03     21.04 o 
   6   2 -27       38.57       37.07     28.99 o 
   7   2 -27      109.02       95.97     20.99 o 
   0   3 -27      260.05      247.34     38.62 o 
   1   3 -27      283.61      326.92     29.25 o 
   2   3 -27        6.66       18.66     11.77 o 
   3   3 -27      417.75      389.76     28.26 o 
   4   3 -27      142.92      133.44     16.36 o 
   5   3 -27      154.09      134.98     29.34 o 
   6   3 -27       66.25       78.13     26.32 o 
   1   4 -27      463.95      439.71     33.40 o 
   2   4 -27       46.99       45.34     13.74 o 
   3   4 -27       42.77       77.87     16.79 o 
   4   4 -27      149.63      153.78     22.25 o 
   5   4 -27       78.05      123.03     27.76 o 
   0   5 -27      152.59      110.39     34.82 o 
   1   5 -27        9.64       34.17     23.09 o 
   2   5 -27       64.99       50.20     16.36 o 
   2   0 -26     1218.05     1223.38     65.89 o 
   4   0 -26       40.08       89.74     20.35 o 
   6   0 -26      124.74      103.77     27.56 o 
   1   1 -26      551.12      565.71     37.29 o 
   2   1 -26       86.37       88.06     19.61 o 
   3   1 -26       68.16       68.38     14.96 o 
   4   1 -26      103.93      167.38     21.25 o 
   5   1 -26       85.22      103.93     31.02 o 
   6   1 -26      101.30      146.83     22.94 o 
   7   1 -26       49.33       68.75     18.61 o 
   0   2 -26      568.36      526.05     43.76 o 
   1   2 -26      397.35      388.39     25.86 o 
   2   2 -26      201.44      232.63     17.94 o 
   3   2 -26      159.31      146.99     23.68 o 
   4   2 -26      131.22      170.34     30.08 o 
   5   2 -26      276.93      293.00     29.77 o 
   6   2 -26      264.29      263.48     30.85 o 
   7   2 -26        3.90        4.30     18.18 o 
   1   3 -26      258.24      225.96     24.65 o 
   2   3 -26       18.82       30.37     12.60 o 
   3   3 -26      611.84      552.96     33.10 o 
   4   3 -26       13.50        6.65     15.23 o 
   5   3 -26      129.18       83.27     25.04 o 
   6   3 -26       28.13       42.18     23.41 o 
   0   4 -26       66.96       40.75     22.13 o 
   1   4 -26      141.51      116.38     29.36 o 
   2   4 -26      185.78      147.43     23.54 o 
   3   4 -26       59.95       65.54     17.10 o 
   4   4 -26       29.62       32.14     14.26 o 
   5   4 -26       82.63       40.25     19.41 o 
   1   5 -26       76.56      107.46     23.86 o 
   2   5 -26        7.31       23.11     20.69 o 
   2   0 -25     1810.66     1726.56     85.39 o 
   4   0 -25     1296.33     1243.28     72.80 o 
   6   0 -25      128.74      143.03     31.46 o 
   8   0 -25      509.30      464.56     57.64 o 
   1   1 -25      223.56      235.74     23.41 o 
   2   1 -25      179.37      180.62     25.29 o 
   3   1 -25      548.41      513.76     29.58 o 
   4   1 -25      300.25      303.29     27.20 o 
   5   1 -25      324.56      375.28     29.52 o 
   6   1 -25      258.82      229.33     42.06 o 
   7   1 -25      308.53      280.20     32.50 o 
   1   2 -25      662.31      624.65     32.86 o 
   2   2 -25       74.69       73.74     15.43 o 
   3   2 -25       28.18       46.41     12.98 o 
   4   2 -25      142.08      178.99     20.33 o 
   5   2 -25      227.21      218.78     59.74 o 
   6   2 -25       30.13       54.29     17.73 o 
   7   2 -25      129.93      130.90     23.90 o 
   0   3 -25      809.91      711.31     55.61 o 
   1   3 -25      237.40      267.94     44.38 o 
   2   3 -25      434.61      375.17     27.39 o 
   3   3 -25       75.63      100.86     13.97 o 
   4   3 -25       29.26       43.31     10.49 o 
   5   3 -25      117.32      122.00     22.45 o 
   6   3 -25       50.87       45.78     19.95 o 
   1   4 -25      114.64      101.49     19.55 o 
   2   4 -25       28.94       53.04     15.16 o 
   3   4 -25        9.97       15.02     20.35 o 
   4   4 -25       39.50       14.58     16.42 o 
   5   4 -25       43.89       42.33     18.57 o 
   0   5 -25       21.13       14.62     19.61 o 
   1   5 -25      227.35      195.20     27.59 o 
   2   5 -25       16.26       22.35     25.71 o 
   3   5 -25       56.60       65.02     18.02 o 
   2   0 -24      605.53      650.36     44.15 o 
   4   0 -24      214.81      277.13     34.67 o 
   6   0 -24      297.57      317.28     43.61 o 
   8   0 -24       90.44       67.52     27.66 o 
   1   1 -24      323.52      316.59     26.67 o 
   2   1 -24      346.28      380.65     31.36 o 
   3   1 -24       41.80       58.25     13.06 o 
   4   1 -24       58.26       63.88     13.36 o 
   5   1 -24      151.81      167.11     22.36 o 
   6   1 -24       29.29       42.62     15.56 o 
   7   1 -24      352.87      300.32     37.63 o 
   8   1 -24       78.77       84.85     20.40 o 
   0   2 -24     1078.40     1039.75     61.98 o 
   1   2 -24       67.45       76.16     10.75 o 
   2   2 -24      908.25      872.06     31.95 o 
   3   2 -24      395.65      361.74     19.84 o 
   4   2 -24      302.53      290.12     22.96 o 
   5   2 -24       59.95       90.98     18.18 o 
   6   2 -24      269.49      231.98     28.91 o 
   7   2 -24      104.40      112.89     42.89 o 
   1   3 -24     1086.96      947.15     44.53 o 
   2   3 -24        5.55       30.05     12.96 o 
   3   3 -24      494.07      483.45     24.18 o 
   4   3 -24      131.78      138.44     21.08 o 
   5   3 -24       37.38       52.82     26.77 o 
   6   3 -24       22.05       21.73     16.94 o 
   0   4 -24      440.77      397.78     48.90 o 
   1   4 -24       10.12       39.84     14.08 o 
   2   4 -24       46.15      102.43     24.23 o 
   3   4 -24       92.70       98.13     19.15 o 
   4   4 -24      166.02      190.72     24.97 o 
   5   4 -24       80.01       63.35     16.89 o 
   1   5 -24       89.75      115.58     20.45 o 
   2   5 -24       66.29       67.56     20.84 o 
   3   5 -24        6.51        7.72     17.34 o 
   2   0 -23      980.95      919.98     54.82 o 
   4   0 -23      249.88      243.84     32.99 o 
   6   0 -23      209.06      168.81     31.81 o 
   8   0 -23       20.73       12.40     24.00 o 
   0   1 -23     1640.35     1704.19     73.49 o 
   1   1 -23      165.19      203.93     22.52 o 
   2   1 -23      217.87      243.05     27.07 o 
   3   1 -23      632.00      541.32     30.09 o 
   4   1 -23      569.55      531.86     31.56 o 
   5   1 -23      193.63      201.97     36.33 o 
   6   1 -23      191.05      178.80     24.63 o 
   7   1 -23       28.15       12.52     10.94 o 
   8   1 -23      172.33      119.14     22.64 o 
   1   2 -23      277.26      246.45     16.18 o 
   2   2 -23      132.08      135.19     14.00 o 
   3   2 -23      256.21      278.36     18.30 o 
   4   2 -23      758.52      771.87     36.32 o 
   5   2 -23      234.93      234.37     67.22 o 
   6   2 -23      107.17       90.62     18.30 o 
   7   2 -23      220.52      169.71     42.08 o 
   0   3 -23     1337.70     1129.10     71.07 o 
   1   3 -23      337.42      383.97     27.78 o 
   2   3 -23      256.29      264.61     25.61 o 
   3   3 -23      275.02      299.58     20.08 o 
   4   3 -23       24.37       37.76     15.55 o 
   5   3 -23      186.48      178.48     22.08 o 
   6   3 -23      255.80      248.08     40.30 o 
   7   3 -23       12.30       12.54     17.24 o 
   1   4 -23      358.73      328.44     30.78 o 
   2   4 -23      238.46      203.05     24.51 o 
   3   4 -23       47.23       35.08     14.08 o 
   4   4 -23       54.22       64.04     39.73 o 
   5   4 -23      335.40      281.44     40.94 o 
   0   5 -23      221.05      150.74     37.09 o 
   1   5 -23       59.20      143.18     23.63 o 
   2   5 -23       37.20       18.17     13.24 o 
   3   5 -23      206.22      197.66     27.45 o 
   2   0 -22     1983.67     1936.27     89.94 o 
   4   0 -22        8.51       17.93     10.67 o 
   6   0 -22      415.31      441.39     43.41 o 
   8   0 -22      179.98      174.74     39.71 o 
   1   1 -22      273.86      258.75     23.41 o 
   2   1 -22      167.80      188.92     24.30 o 
   3   1 -22       80.22      105.87     16.77 o 
   4   1 -22      355.52      382.99     25.80 o 
   5   1 -22      237.04      259.23     25.94 o 
   6   1 -22      168.70      161.65     25.53 o 
   7   1 -22      320.25      230.09     29.12 o 
   8   1 -22      127.72      143.99     25.25 o 
   0   2 -22       59.10       63.17     18.18 o 
   1   2 -22       51.89       51.50      9.54 o 
   2   2 -22       74.92      113.69     12.79 o 
   3   2 -22       62.68       77.43     11.86 o 
   4   2 -22      483.91      449.38     36.30 o 
   5   2 -22        8.04        6.91     10.55 o 
   6   2 -22      181.96      173.12     24.76 o 
   7   2 -22       26.35       34.15     15.06 o 
   1   3 -22       60.44       70.11     14.77 o 
   2   3 -22      231.35      221.97     20.79 o 
   3   3 -22      234.85      240.28     19.06 o 
   4   3 -22      499.62      445.89     23.06 o 
   5   3 -22       59.24       86.68     15.93 o 
   6   3 -22       19.80       23.11     15.36 o 
   7   3 -22       54.94       80.55     24.84 o 
   0   4 -22      193.44      136.91     31.76 o 
   1   4 -22       76.34      119.47     19.57 o 
   2   4 -22       99.47      109.76     26.08 o 
   3   4 -22      383.04      384.88     67.84 o 
   4   4 -22        1.06       -4.08      9.10 o 
   5   4 -22      194.38      167.90     22.57 o 
   6   4 -22       62.34       72.90     24.00 o 
   1   5 -22      428.08      389.10     36.17 o 
   2   5 -22       86.64       78.20     18.09 o 
   3   5 -22       26.70       41.77     23.81 o 
   4   5 -22      148.73      112.55     21.53 o 
   2   0 -21     1368.92     1376.64     70.08 o 
   4   0 -21     1422.02     1234.35     72.11 o 
   6   0 -21      427.29      436.41     42.72 o 
   8   0 -21      124.26      142.69     39.61 o 
   0   1 -21      134.88      155.73     16.30 o 
   1   1 -21       51.73       52.55     13.34 o 
   2   1 -21      208.08      198.14     18.33 o 
   3   1 -21     1202.88     1183.46     47.43 o 
   4   1 -21      173.83      183.80     20.81 o 
   5   1 -21      744.44      640.27     36.63 o 
   6   1 -21      356.35      385.97     30.69 o 
   7   1 -21       22.78       21.64     12.40 o 
   8   1 -21       68.24       83.37     19.03 o 
   1   2 -21      468.42      388.17     25.43 o 
   2   2 -21       90.23      104.87     12.52 o 
   3   2 -21      447.20      430.12     21.04 o 
   4   2 -21      396.25      396.65     17.76 o 
   5   2 -21       46.35       38.21     41.19 o 
   6   2 -21       48.86       61.53     15.95 o 
   7   2 -21      354.23      327.78     66.68 o 
   0   3 -21     1066.46     1032.98     64.16 o 
   1   3 -21       14.22       47.55     13.73 o 
   2   3 -21      306.21      315.39     19.57 o 
   3   3 -21      409.25      427.14     26.79 o 
   4   3 -21       25.72       43.27     10.33 o 
   5   3 -21      273.14      272.94     26.27 o 
   6   3 -21      106.68      128.96     29.39 o 
   7   3 -21      151.29       89.99     21.93 o 
   1   4 -21      244.26      256.11     27.67 o 
   2   4 -21      541.56      515.86     67.29 o 
   3   4 -21       61.07       43.66     14.23 o 
   4   4 -21       40.06       33.03     13.58 o 
   5   4 -21      113.49      148.99     21.54 o 
   6   4 -21        1.48       -4.05     16.45 o 
   0   5 -21       28.98       25.44     23.56 o 
   1   5 -21      260.90      256.49     58.40 o 
   2   5 -21       21.23       30.16     15.98 o 
   3   5 -21       67.49       69.59     18.88 o 
   4   5 -21      185.73      165.64     24.36 o 
   2   0 -20      995.31      965.91     54.03 o 
   4   0 -20       55.64       84.85     19.51 o 
   6   0 -20      674.31      620.58     52.01 o 
   8   0 -20       30.47       38.92     25.93 o 
   1   1 -20     1155.82     1054.42     53.79 o 
   2   1 -20      665.25      589.93     28.82 o 
   3   1 -20      147.00      154.68     18.28 o 
   4   1 -20      718.05      783.61     37.65 o 
   5   1 -20      343.57      328.08     31.81 o 
   6   1 -20      115.64      123.79     20.83 o 
   7   1 -20      238.45      196.85     26.68 o 
   8   1 -20       40.10       56.46     28.00 o 
   0   2 -20      849.78      723.48     81.67 o 
   1   2 -20      330.73      300.37     16.75 o 
   2   2 -20       94.08      106.47     12.37 o 
   3   2 -20      213.58      197.29     16.08 o 
   4   2 -20       61.91       68.48      9.53 o 
   5   2 -20      100.15       98.30     19.36 o 
   6   2 -20      544.42      501.94     59.27 o 
   7   2 -20       18.82       20.91     15.53 o 
   8   2 -20       89.12      104.29     21.20 o 
   1   3 -20       79.30      104.21     16.65 o 
   2   3 -20       94.49      131.20     17.33 o 
   3   3 -20      423.10      382.85     21.37 o 
   4   3 -20       93.20      152.85     16.05 o 
   5   3 -20       68.01       83.88     15.41 o 
   6   3 -20       50.50       55.42     20.15 o 
   7   3 -20       23.76       40.99     19.51 o 
   0   4 -20      291.52      310.76     42.48 o 
   1   4 -20      134.04      126.24     20.18 o 
   2   4 -20        0.68       18.44     10.33 o 
   3   4 -20       12.69       39.71     30.84 o 
   4   4 -20       91.29       83.93     13.66 o 
   5   4 -20       61.96      135.97     20.39 o 
   6   4 -20        1.77        3.46     15.71 o 
   1   5 -20       57.45       67.78     17.41 o 
   2   5 -20       56.07       57.88     19.36 o 
   3   5 -20      107.81       77.83     18.77 o 
   4   5 -20       50.41       76.26     18.46 o 
   2   0 -19     2033.01     1945.95     89.64 o 
   4   0 -19     1125.50      962.01     60.90 o 
   6   0 -19      147.54      151.28     31.51 o 
   8   0 -19       47.07       50.03     27.91 o 
   0   1 -19     2720.11     2770.32     79.49 o 
   1   1 -19     1149.26     1204.52     42.70 o 
   2   1 -19      366.12      353.62     17.12 o 
   3   1 -19     1735.89     1594.93     89.94 o 
   4   1 -19       13.52       18.25      9.17 o 
   5   1 -19      137.08      159.74     21.15 o 
   6   1 -19       58.38       49.78     20.74 o 
   7   1 -19      104.16      123.41     23.04 o 
   8   1 -19      108.38      103.52     21.06 o 
   1   2 -19      568.59      517.08     21.47 o 
   2   2 -19      643.06      664.72     25.54 o 
   3   2 -19       35.76       44.42      9.31 o 
   4   2 -19      190.33      219.39     14.91 o 
   5   2 -19      359.12      343.43     40.05 o 
   6   2 -19       67.12       76.17     17.70 o 
   7   2 -19      103.69      107.22     25.88 o 
   8   2 -19      252.14      186.10     26.48 o 
   0   3 -19      436.45      354.67     35.76 o 
   1   3 -19       22.87       30.27      8.37 o 
   2   3 -19      214.29      244.48     18.47 o 
   3   3 -19       54.01       63.32     11.22 o 
   4   3 -19      172.94      212.16     17.73 o 
   5   3 -19       20.15       38.67     13.04 o 
   6   3 -19      216.31      218.80     37.83 o 
   7   3 -19      200.06      196.82     35.46 o 
   1   4 -19      117.30      134.57     19.95 o 
   2   4 -19       31.30       13.88     15.73 o 
   3   4 -19       83.19      122.38     15.33 o 
   4   4 -19        4.93        5.74      8.03 o 
   5   4 -19      178.96      191.75     35.19 o 
   6   4 -19        2.06       27.91     16.30 o 
   0   5 -19      111.80       77.69     28.20 o 
   1   5 -19      124.96       96.89     19.28 o 
   2   5 -19       40.80       89.25     25.09 o 
   3   5 -19       53.48       93.81     20.60 o 
   4   5 -19       17.61       19.96     14.09 o 
   2   0 -18     4309.40     4708.51    180.47 o 
   4   0 -18      610.99      593.42     45.64 o 
   6   0 -18       89.97       78.08     26.13 o 
   8   0 -18      155.04      170.15     38.43 o 
   1   1 -18     1206.04     1181.20     34.00 o 
   2   1 -18      348.41      343.96     17.81 o 
   3   1 -18      201.44      225.03     20.37 o 
   4   1 -18      528.41      472.33     28.74 o 
   5   1 -18      521.10      463.87     49.66 o 
   6   1 -18      720.65      700.87     45.39 o 
   7   1 -18      189.59      218.06     27.69 o 
   8   1 -18       11.73       11.61     13.72 o 
   0   2 -18      335.37      283.54     16.95 o 
   1   2 -18      216.65      202.16     14.03 o 
   2   2 -18      408.93      353.69     20.13 o 
   3   2 -18      201.44      204.86     15.67 o 
   4   2 -18      190.52      165.68     13.19 o 
   5   2 -18      524.03      500.18     56.67 o 
   6   2 -18      499.58      453.32     31.65 o 
   7   2 -18       28.34       12.57     10.19 o 
   8   2 -18      116.43      129.74     22.35 o 
   1   3 -18        9.38       13.99      7.59 o 
   2   3 -18      767.63      731.82     35.27 o 
   3   3 -18      246.21      271.76     19.82 o 
   4   3 -18      518.71      454.81     22.91 o 
   5   3 -18        8.63       50.18     11.80 o 
   6   3 -18       19.26        9.88     14.77 o 
   7   3 -18      303.69      231.98     41.44 o 
   0   4 -18      136.36      110.53     29.49 o 
   1   4 -18      183.77      213.28     24.44 o 
   2   4 -18      155.00      137.46     41.59 o 
   3   4 -18     1034.72      866.72     35.29 o 
   4   4 -18       96.39      107.82     17.01 o 
   5   4 -18      339.52      354.19     30.87 o 
   6   4 -18       71.00      120.96     26.87 o 
   1   5 -18      140.71      118.67     40.55 o 
   2   5 -18      112.33      124.96     26.20 o 
   3   5 -18      135.00       93.84     21.66 o 
   4   5 -18      267.91      240.53     29.20 o 
   2   0 -17      342.48      470.39     33.93 o 
   4   0 -17      351.36      315.11     32.60 o 
   6   0 -17      110.25      146.64     31.91 o 
   8   0 -17      193.41      210.40     40.99 o 
   0   1 -17     1998.59     2048.55     60.13 o 
   1   1 -17       94.52       98.88     12.21 o 
   2   1 -17       16.95       14.51      7.99 o 
   3   1 -17      232.60      188.39     13.55 o 
   4   1 -17      120.29      139.40     18.00 o 
   5   1 -17      536.91      499.06     30.40 o 
   6   1 -17      345.82      366.58     41.66 o 
   7   1 -17      198.21      212.54     63.49 o 
   8   1 -17       79.54       76.49     26.00 o 
   1   2 -17      308.33      269.44     15.18 o 
   2   2 -17      448.59      445.19     20.24 o 
   3   2 -17      155.12      217.81     17.48 o 
   4   2 -17      284.97      298.70     15.93 o 
   5   2 -17      608.67      507.50     25.22 o 
   6   2 -17      459.16      393.20     30.90 o 
   7   2 -17       76.43       72.67     17.71 o 
   8   2 -17      107.44       68.90     24.97 o 
   0   3 -17      262.81      238.95     32.30 o 
   1   3 -17       30.58       24.97      8.18 o 
   2   3 -17      193.13      198.30     16.31 o 
   3   3 -17       45.51       55.71     14.83 o 
   4   3 -17      495.23      542.74     26.38 o 
   5   3 -17      171.75      148.57     26.10 o 
   6   3 -17      146.80      189.61     34.42 o 
   7   3 -17      166.78      151.65     27.39 o 
   1   4 -17      479.26      462.65     30.88 o 
   2   4 -17       95.81      120.78     19.27 o 
   3   4 -17       83.96      135.22     19.28 o 
   4   4 -17      139.03      172.19     17.92 o 
   5   4 -17      103.91      167.98     27.98 o 
   6   4 -17       82.28      129.80     31.81 o 
   0   5 -17      566.87      489.11     51.12 o 
   1   5 -17      107.18      106.84     20.73 o 
   2   5 -17      102.04      126.69     21.44 o 
   3   5 -17       62.39       59.75     27.73 o 
   4   5 -17       33.19       61.62     16.50 o 
   1   6 -17       34.32       14.23     28.15 o 
   2   0 -16       97.91      108.02     17.98 o 
   4   0 -16      272.87      234.40     31.07 o 
   6   0 -16      739.95      625.12     52.55 o 
   8   0 -16      189.71      175.53     38.03 o 
   1   1 -16     1489.47     1436.96     38.75 o 
   2   1 -16        2.35       11.74      5.01 o 
   3   1 -16       63.30      115.49     16.88 o 
   4   1 -16      585.98      545.38     31.58 o 
   5   1 -16      114.13      124.95     18.84 o 
   6   1 -16      392.00      396.50     30.00 o 
   7   1 -16      300.67      290.78     30.28 o 
   8   1 -16       34.71       44.41     20.97 o 
   0   2 -16      441.92      411.07     20.17 o 
   1   2 -16      159.43      156.73     12.74 o 
   2   2 -16      564.02      546.41     22.06 o 
   3   2 -16      813.55      852.14     29.67 o 
   4   2 -16      204.53      255.92     14.99 o 
   5   2 -16      111.50      110.15     14.35 o 
   6   2 -16      225.95      189.92     24.69 o 
   7   2 -16       82.15       68.78     24.74 o 
   8   2 -16      104.85       98.64     20.37 o 
   1   3 -16       44.94       58.11     12.64 o 
   2   3 -16     1106.52     1076.48     35.91 o 
   3   3 -16       34.42       53.85     10.27 o 
   4   3 -16      515.69      460.58     22.68 o 
   5   3 -16      131.56      167.68     20.73 o 
   6   3 -16      102.41      144.07     32.40 o 
   7   3 -16      147.55      158.92     37.54 o 
   0   4 -16       46.30       65.49     23.76 o 
   1   4 -16      190.77      225.84     24.35 o 
   2   4 -16      121.48      107.04     17.84 o 
   3   4 -16      782.93      706.65     47.32 o 
   4   4 -16       65.07       67.67     23.77 o 
   5   4 -16      468.19      400.91     28.70 o 
   6   4 -16        6.11       29.78     20.20 o 
   1   5 -16       23.21       63.55     16.66 o 
   2   5 -16      243.17      216.32     32.75 o 
   3   5 -16       24.95       46.31     19.58 o 
   4   5 -16       76.75       92.53     15.56 o 
   5   5 -16       10.54       28.61     12.77 o 
   0   6 -16       42.65       53.79     28.00 o 
   1   6 -16       43.67       47.42     16.53 o 
   2   0 -15     1403.23     1477.59     71.27 o 
   4   0 -15      431.72      487.57     40.05 o 
   6   0 -15       70.11       53.88     21.83 o 
   8   0 -15       14.49        5.14     19.61 o 
   0   1 -15     1521.64     1416.81     69.71 o 
   1   1 -15      925.77      770.88     24.66 o 
   2   1 -15      266.01      272.66     12.54 o 
   3   1 -15      211.28      252.29     14.47 o 
   4   1 -15      157.20      189.00     19.31 o 
   5   1 -15       41.39       67.61     14.01 o 
   6   1 -15       28.91       34.07     11.17 o 
   7   1 -15      103.80       92.37     19.20 o 
   8   1 -15        8.72       -5.81     13.03 o 
   1   2 -15     1164.21     1098.73     33.26 o 
   2   2 -15      206.98      258.28     15.33 o 
   3   2 -15      297.48      357.17     18.11 o 
   4   2 -15      335.16      305.29     15.53 o 
   5   2 -15      415.22      392.61     21.56 o 
   6   2 -15      402.49      333.85     30.41 o 
   7   2 -15       58.93       83.21     18.08 o 
   8   2 -15       14.19       18.73     12.93 o 
   0   3 -15     1247.42     1137.04     42.53 o 
   1   3 -15      102.86      118.65     14.06 o 
   2   3 -15      727.68      686.32     38.07 o 
   3   3 -15       25.10       23.88      8.60 o 
   4   3 -15      303.71      386.86     20.14 o 
   5   3 -15      255.25      236.17     41.91 o 
   6   3 -15      262.03      316.04     43.31 o 
   7   3 -15      145.31      157.39     23.90 o 
   1   4 -15      902.84      794.97     41.38 o 
   2   4 -15       12.31        9.85      9.03 o 
   3   4 -15      140.53      165.34     16.56 o 
   4   4 -15      295.82      270.14     21.40 o 
   5   4 -15      112.55      161.02     21.31 o 
   6   4 -15      318.49      313.62     43.71 o 
   0   5 -15      279.09      240.82     42.03 o 
   1   5 -15       98.74       94.45     19.08 o 
   2   5 -15       53.54       68.79     15.99 o 
   3   5 -15      234.06      250.06     28.98 o 
   4   5 -15       23.59       43.63     11.88 o 
   5   5 -15      243.84      205.44     26.37 o 
   1   6 -15        5.74       24.40     28.70 o 
   2   0 -14      245.67      293.03     24.84 o 
   4   0 -14      880.51      814.48     53.54 o 
   6   0 -14      172.69      148.12     31.02 o 
   8   0 -14      240.93      240.43     43.31 o 
   1   1 -14     1378.87     1240.87     34.69 o 
   2   1 -14     1339.28     1287.75     31.47 o 
   3   1 -14      303.58      303.83     15.29 o 
   4   1 -14       96.09       93.57     11.88 o 
   5   1 -14      486.71      402.63     31.78 o 
   6   1 -14      298.36      241.88     25.34 o 
   7   1 -14      141.92      119.82     21.81 o 
   8   1 -14       23.57       25.19     16.11 o 
   0   2 -14     2699.37     2584.81     77.02 o 
   1   2 -14      691.93      615.64     35.93 o 
   2   2 -14      604.06      587.09     22.85 o 
   3   2 -14     1016.77      983.01     32.01 o 
   4   2 -14      163.80      207.25     13.10 o 
   5   2 -14      802.66      631.24     27.78 o 
   6   2 -14      227.99      228.31     25.99 o 
   7   2 -14      248.63      259.52     28.82 o 
   8   2 -14      246.55      210.54     27.92 o 
   1   3 -14      710.32      707.64     27.10 o 
   2   3 -14      265.15      256.93     17.61 o 
   3   3 -14       29.10       69.22     16.82 o 
   4   3 -14      550.48      476.44     22.48 o 
   5   3 -14      294.68      323.12     25.36 o 
   6   3 -14      117.63      100.61     25.04 o 
   7   3 -14      186.44      163.27     24.69 o 
   0   4 -14       13.23       15.95     17.88 o 
   1   4 -14       10.94       37.11     12.19 o 
   2   4 -14      203.08      182.09     17.93 o 
   3   4 -14      370.37      356.31     23.61 o 
   4   4 -14       80.26       90.75     13.70 o 
   5   4 -14       16.79       64.02     19.85 o 
   6   4 -14      240.69      213.71     36.20 o 
   1   5 -14       65.89       84.04     23.53 o 
   2   5 -14      117.97      152.62     23.65 o 
   3   5 -14       49.43       85.75     20.97 o 
   4   5 -14       84.14      120.28     19.15 o 
   5   5 -14        0.91       45.29     18.97 o 
   0   6 -14      132.42      114.98     35.41 o 
   1   6 -14      142.26      124.39     44.97 o 
   2   6 -14       36.45       43.34     14.51 o 
   2   0 -13     2720.99     2649.06    108.51 o 
   4   0 -13     3193.80     3242.28    141.85 o 
   6   0 -13      159.79      186.20     33.68 o 
   8   0 -13      389.98      403.17     51.86 o 
   0   1 -13     2091.28     1898.25     68.85 o 
   1   1 -13      371.39      353.18     14.92 o 
   2   1 -13      237.36      189.26     10.76 o 
   3   1 -13     1885.65     1786.59     41.09 o 
   4   1 -13      211.35      248.63     14.41 o 
   5   1 -13      101.63       87.14     15.84 o 
   6   1 -13      158.78      173.63     31.93 o 
   7   1 -13       20.90       33.52     14.42 o 
   8   1 -13       13.61       43.63     16.30 o 
   9   1 -13      188.69      153.15     28.34 o 
   1   2 -13     2909.45     2852.05     68.39 o 
   2   2 -13      537.70      577.00     22.05 o 
   3   2 -13      211.27      247.38     15.72 o 
   4   2 -13       20.59       50.79      8.29 o 
   5   2 -13      115.68      148.81     15.04 o 
   6   2 -13       84.39      106.66     18.80 o 
   7   2 -13      388.17      333.28     32.04 o 
   8   2 -13      143.18      160.21     23.78 o 
   0   3 -13      947.48      867.76     35.41 o 
   1   3 -13       66.17       73.44     10.38 o 
   2   3 -13      523.67      513.89     23.15 o 
   3   3 -13      335.63      330.90     19.85 o 
   4   3 -13       65.85      110.65     12.94 o 
   5   3 -13      405.15      389.87     25.60 o 
   6   3 -13      135.83      175.88     32.99 o 
   7   3 -13      105.80      133.04     34.50 o 
   8   3 -13      244.46      225.22     29.45 o 
   1   4 -13       34.55       70.03     12.16 o 
   2   4 -13      222.79      240.30     19.54 o 
   3   4 -13       19.56       72.68     12.22 o 
   4   4 -13       29.28       38.45     12.94 o 
   5   4 -13      207.28      191.21     22.76 o 
   6   4 -13       48.18      105.89     26.13 o 
   7   4 -13       61.98      109.10     29.14 o 
   0   5 -13       40.35       11.56     19.66 o 
   1   5 -13       36.83       47.43     14.95 o 
   2   5 -13      103.79      149.85     22.98 o 
   3   5 -13       43.01       83.88     14.50 o 
   4   5 -13       43.57       52.16     11.84 o 
   5   5 -13       26.49        0.35     16.40 o 
   1   6 -13       14.21       36.53     12.96 o 
   2   6 -13       21.64       35.01     14.47 o 
   2   0 -12     3001.85     2881.93    121.75 o 
   4   0 -12      739.22      687.85     46.92 o 
   6   0 -12      349.43      339.26     42.18 o 
   8   0 -12      306.71      293.18     45.09 o 
   1   1 -12      395.46      306.05     13.95 o 
   2   1 -12      240.51      236.61     11.11 o 
   3   1 -12      641.81      650.60     19.92 o 
   4   1 -12     1449.33     1355.59     39.16 o 
   5   1 -12      195.71      182.04     20.60 o 
   6   1 -12       20.62       14.45     17.90 o 
   7   1 -12       84.58       98.14     26.55 o 
   8   1 -12      376.40      306.32     32.87 o 
   9   1 -12       22.65       11.55     16.14 o 
   0   2 -12      515.58      424.08     20.39 o 
   1   2 -12      421.15      426.77     17.72 o 
   2   2 -12      166.35      198.22     16.69 o 
   3   2 -12      666.32      692.60     25.07 o 
   4   2 -12      968.23      884.23     26.43 o 
   5   2 -12      832.35      752.45     29.19 o 
   6   2 -12      160.30      196.16     23.40 o 
   7   2 -12       99.96      123.91     20.21 o 
   8   2 -12       16.25       43.87     15.84 o 
   1   3 -12      163.03      177.25     11.26 o 
   2   3 -12      684.94      636.59     25.83 o 
   3   3 -12      323.45      335.69     19.09 o 
   4   3 -12      569.02      561.64     24.66 o 
   5   3 -12      185.77      206.37     34.38 o 
   6   3 -12      203.29      207.98     35.51 o 
   7   3 -12      145.46      140.74     24.18 o 
   8   3 -12       63.68       62.61     16.96 o 
   0   4 -12      532.67      401.29     40.50 o 
   1   4 -12      321.58      375.57     21.84 o 
   2   4 -12      243.57      241.40     19.61 o 
   3   4 -12      290.96      296.08     21.72 o 
   4   4 -12       55.85       81.43     12.40 o 
   5   4 -12      196.12      209.24     25.86 o 
   6   4 -12       51.57       47.32     19.11 o 
   7   4 -12        4.62       25.19     16.64 o 
   1   5 -12       25.97       22.64     11.92 o 
   2   5 -12      370.95      403.46     34.70 o 
   3   5 -12      134.31      126.68     16.84 o 
   4   5 -12      148.44      177.62     19.82 o 
   5   5 -12       74.59       42.52     21.04 o 
   0   6 -12       56.08       22.47     25.09 o 
   1   6 -12       12.18       37.30     13.79 o 
   2   6 -12       13.96       17.17     13.12 o 
   2   0 -11     2161.67     2201.44     93.99 o 
   4   0 -11      970.97     1061.53     59.61 o 
   6   0 -11       29.78       29.19     17.48 o 
   8   0 -11      538.18      513.95     56.95 o 
   0   1 -11     1342.12     1236.09     38.25 o 
   1   1 -11     1195.65      965.74     27.69 o 
   2   1 -11     1864.92     1800.56     40.10 o 
   3   1 -11     1349.04     1239.52     30.79 o 
   4   1 -11      207.22      210.55     17.14 o 
   5   1 -11       55.90       67.30     13.52 o 
   6   1 -11       50.92       53.39     11.86 o 
   7   1 -11      138.36      164.03     19.86 o 
   8   1 -11      149.61      135.62     23.87 o 
   9   1 -11        9.51       27.57     17.11 o 
   1   2 -11      343.74      333.25     17.00 o 
   2   2 -11     1486.49     1428.35     43.88 o 
   3   2 -11       82.66       96.44      9.32 o 
   4   2 -11      407.23      433.49     17.13 o 
   5   2 -11      356.37      348.62     17.91 o 
   6   2 -11      105.20      155.63     17.32 o 
   7   2 -11      484.95      401.59     27.08 o 
   8   2 -11       48.65       35.21     15.84 o 
   0   3 -11      893.44      895.87     35.27 o 
   1   3 -11      953.75      952.13     26.40 o 
   2   3 -11      220.32      246.29     21.64 o 
   3   3 -11      130.75      185.91     15.59 o 
   4   3 -11       60.96      109.96     12.75 o 
   5   3 -11      182.83      202.69     21.81 o 
   6   3 -11      468.88      484.51     35.03 o 
   7   3 -11       23.69       50.99     25.39 o 
   8   3 -11      145.25      125.90     38.20 o 
   1   4 -11     1068.24      878.90     34.10 o 
   2   4 -11      133.63      159.39     16.63 o 
   3   4 -11       52.14      120.06     13.91 o 
   4   4 -11      251.29      236.49     24.92 o 
   5   4 -11      128.98      147.36     20.56 o 
   6   4 -11       67.02       60.70     19.76 o 
   7   4 -11      187.78      146.59     32.84 o 
   0   5 -11      862.88      554.20     53.14 o 
   1   5 -11      123.11      131.46     22.67 o 
   2   5 -11      398.07      464.92     39.79 o 
   3   5 -11      171.07      185.95     27.70 o 
   4   5 -11        2.21       63.48     12.33 o 
   5   5 -11       70.11      112.11     28.20 o 
   1   6 -11       69.77       58.50     28.55 o 
   2   6 -11        5.13       45.69     16.40 o 
   2   0 -10     1181.24     1078.52     52.35 o 
   4   0 -10        7.05       26.67     12.30 o 
   6   0 -10       47.05       60.21     22.18 o 
   8   0 -10      287.59      240.18     41.49 o 
   1   1 -10      458.86      366.63     14.55 o 
   2   1 -10       68.87       78.07      7.12 o 
   3   1 -10      418.43      385.24     14.10 o 
   4   1 -10      933.07     1025.20     31.90 o 
   5   1 -10       85.90       98.32     13.10 o 
   6   1 -10       33.53       18.78      9.03 o 
   7   1 -10       19.59       23.03     10.80 o 
   8   1 -10      252.69      289.66     26.17 o 
   9   1 -10      199.27      118.39     25.07 o 
   0   2 -10     2158.35     2078.74     61.58 o 
   1   2 -10      527.39      495.70     23.82 o 
   2   2 -10       14.91       11.02      7.25 o 
   3   2 -10      188.02      183.78     11.65 o 
   4   2 -10     1405.15     1433.33     32.47 o 
   5   2 -10      318.20      283.18     16.56 o 
   6   2 -10      472.35      428.23     25.05 o 
   7   2 -10       36.59       97.06     18.84 o 
   8   2 -10        7.53       36.28     12.98 o 
   1   3 -10      174.78      181.10     11.66 o 
   2   3 -10      899.05      831.73     29.97 o 
   3   3 -10      565.88      539.06     23.82 o 
   4   3 -10     1076.95      956.05     51.39 o 
   5   3 -10      303.07      267.87     20.65 o 
   6   3 -10      105.28      184.13     19.57 o 
   7   3 -10      255.69      227.51     34.10 o 
   8   3 -10       85.93       89.86     16.21 o 
   0   4 -10      388.09      330.01     24.48 o 
   1   4 -10      247.07      436.91     30.90 o 
   2   4 -10      276.55      259.70     20.07 o 
   3   4 -10     1041.56      973.78     36.22 o 
   4   4 -10      148.98      131.82     15.75 o 
   5   4 -10      109.80      189.58     22.45 o 
   6   4 -10        2.99       33.54     17.93 o 
   7   4 -10       40.45       76.55     22.97 o 
   1   5 -10       62.48      137.03     38.15 o 
   2   5 -10      255.00      324.40     23.10 o 
   3   5 -10       26.66       46.45     13.29 o 
   4   5 -10      141.73      139.91     17.95 o 
   5   5 -10      147.27      144.42     30.28 o 
   0   6 -10      103.72       76.31     29.04 o 
   1   6 -10       10.80       51.68     17.53 o 
   2   6 -10       71.21       86.60     20.22 o 
   3   6 -10        0.32       44.01     17.34 o 
   2   0  -9        0.41       -1.33      7.85 o 
   4   0  -9     1449.23     1653.81     80.36 o 
   6   0  -9      124.62      143.54     20.67 o 
   8   0  -9      226.47      310.44     85.62 o 
   0   1  -9      318.15      246.50     17.85 o 
   1   1  -9      334.45      306.00     13.30 o 
   2   1  -9     1015.33      927.78     23.79 o 
   3   1  -9      314.69      282.24     11.99 o 
   4   1  -9      507.40      434.19     18.82 o 
   5   1  -9     1580.43     1640.42     50.07 o 
   6   1  -9      110.94      118.28     15.84 o 
   7   1  -9       18.63       26.67     10.68 o 
   8   1  -9       35.71       42.50     13.08 o 
   9   1  -9      125.27      164.47     22.28 o 
   1   2  -9      725.57      700.10     18.99 o 
   2   2  -9      465.14      493.61     19.74 o 
   3   2  -9      238.05      265.74     12.11 o 
   4   2  -9      780.12      761.76     21.68 o 
   5   2  -9      578.07      475.80     19.79 o 
   6   2  -9      180.54      192.43     23.14 o 
   7   2  -9      769.97      616.97     31.41 o 
   8   2  -9       55.86       71.07     15.64 o 
   0   3  -9     1994.77     1844.06    118.78 o 
   1   3  -9      950.02      870.74     24.87 o 
   2   3  -9      541.77      567.39     20.61 o 
   3   3  -9       46.57       67.51     13.61 o 
   4   3  -9       67.31      128.29     12.84 o 
   5   3  -9      335.18      386.25     27.86 o 
   6   3  -9     1309.62     1025.63     40.16 o 
   7   3  -9      173.71      169.18     20.60 o 
   8   3  -9      288.34      280.92     26.68 o 
   1   4  -9     1332.46     1229.50     41.26 o 
   2   4  -9      317.80      340.25     20.82 o 
   3   4  -9      681.43      708.58     29.84 o 
   4   4  -9      150.27      181.45     17.54 o 
   5   4  -9      441.28      427.98     24.87 o 
   6   4  -9       19.97       72.53     18.41 o 
   7   4  -9      108.60      189.72     78.95 o 
   0   5  -9     1740.01     1296.38     83.27 o 
   1   5  -9      169.04      243.11     27.66 o 
   2   5  -9      412.97      389.92     25.08 o 
   3   5  -9      144.63      145.43     22.04 o 
   4   5  -9       50.22       85.48     14.76 o 
   5   5  -9       53.28      141.95     30.97 o 
   1   6  -9      361.58      285.84     33.60 o 
   2   6  -9      324.70      228.28     30.77 o 
   3   6  -9      236.96      179.48     29.12 o 
   2   0  -8      237.30      255.84     22.27 o 
   4   0  -8     1429.09     1312.68     47.90 o 
   6   0  -8     1031.64      976.47     51.76 o 
   8   0  -8       27.84       89.39     18.93 o 
   1   1  -8     1188.86     1074.18     29.08 o 
   2   1  -8     1976.99     1905.07     40.36 o 
   3   1  -8      249.58      288.12     15.37 o 
   4   1  -8     2287.25     2257.87     46.44 o 
   5   1  -8      220.43      283.56     19.26 o 
   6   1  -8      260.91      231.39     20.38 o 
   7   1  -8      313.16      303.35     24.42 o 
   8   1  -8       32.18       57.89     13.98 o 
   9   1  -8      186.30      223.00     46.08 o 
   0   2  -8     3400.85     3158.61     88.00 o 
   1   2  -8      224.87      218.92     10.11 o 
   2   2  -8     1565.96     1385.80     31.97 o 
   3   2  -8     2468.11     2237.43     44.59 o 
   4   2  -8       11.47       49.61      6.85 o 
   5   2  -8      418.86      422.28     18.35 o 
   6   2  -8      503.34      419.21     24.50 o 
   7   2  -8       26.15       57.44     13.09 o 
   8   2  -8        2.09       13.62     10.75 o 
   1   3  -8     1117.64     1027.85     27.55 o 
   2   3  -8      486.44      436.34     16.40 o 
   3   3  -8       65.51       62.21      9.24 o 
   4   3  -8      483.84      455.21     19.18 o 
   5   3  -8      260.86      330.49     20.99 o 
   6   3  -8       91.01      142.50     16.57 o 
   7   3  -8       77.52       44.67     12.33 o 
   8   3  -8       54.73       92.17     42.65 o 
   0   4  -8      802.83      744.25     34.97 o 
   1   4  -8      136.21      361.06     31.69 o 
   2   4  -8       28.67       47.32     10.74 o 
   3   4  -8      259.25      261.44     20.11 o 
   4   4  -8      370.19      347.76     18.90 o 
   5   4  -8      167.28      208.69     40.57 o 
   6   4  -8        3.58       41.68     25.66 o 
   7   4  -8       70.21      107.06     40.43 o 
   1   5  -8      144.69      192.30     19.06 o 
   2   5  -8       72.25      164.33     18.22 o 
   3   5  -8       44.61       59.70     14.98 o 
   4   5  -8       14.83       48.46     12.66 o 
   5   5  -8        5.05       11.75     16.69 o 
   0   6  -8       58.13       44.55     20.05 o 
   1   6  -8      132.09      108.04     22.26 o 
   2   6  -8       74.21       90.55     19.78 o 
   3   6  -8       54.60       63.38     36.67 o 
   2   0  -7     2719.57     2666.00    108.31 o 
   4   0  -7     1454.59     1599.05     56.33 o 
   6   0  -7      804.06      960.89     64.48 o 
   8   0  -7      819.89      784.93    105.99 o 
   0   1  -7      750.50      677.02     23.59 o 
   1   1  -7       70.04      117.54      8.30 o 
   2   1  -7     7196.43     7502.30    139.07 o 
   3   1  -7     4887.56     4852.58     84.55 o 
   4   1  -7     1311.70     1329.67     29.11 o 
   5   1  -7      720.27      784.12     30.83 o 
   6   1  -7       93.48       93.40     12.41 o 
   7   1  -7       47.38      116.45     13.66 o 
   8   1  -7      121.99       94.72     17.44 o 
   9   1  -7      142.69      135.65     19.97 o 
   1   2  -7      188.99      194.96     11.57 o 
   2   2  -7     1225.38     1302.38     53.07 o 
   3   2  -7     1308.77     1349.55     39.69 o 
   4   2  -7     1419.10     1324.69     30.40 o 
   5   2  -7      628.43      597.16     21.74 o 
   6   2  -7       43.02       82.77     13.59 o 
   7   2  -7       99.03       91.40     16.62 o 
   8   2  -7       59.38       53.12     15.62 o 
   0   3  -7      352.74      301.99     18.80 o 
   1   3  -7       19.67      100.74      8.83 o 
   2   3  -7       55.78       96.03      8.74 o 
   3   3  -7      153.99      200.27     13.83 o 
   4   3  -7      262.31      268.75     32.86 o 
   5   3  -7      827.74      724.57     30.47 o 
   6   3  -7      660.35      533.03     42.57 o 
   7   3  -7      109.82      124.35     17.08 o 
   8   3  -7      197.13      130.14     30.67 o 
   1   4  -7      533.90      490.90     19.63 o 
   2   4  -7       10.50       27.02      9.71 o 
   3   4  -7      158.50      191.76     17.77 o 
   4   4  -7      442.60      394.04     25.19 o 
   5   4  -7      207.69      268.52     28.35 o 
   6   4  -7      172.80      141.07     30.67 o 
   7   4  -7      197.34      194.46     29.86 o 
   0   5  -7      135.81      167.13     31.76 o 
   1   5  -7      302.92      369.06     22.77 o 
   2   5  -7       70.02      108.32     15.55 o 
   3   5  -7       82.89      102.40     17.01 o 
   4   5  -7       65.42       84.76     14.77 o 
   5   5  -7       20.00       43.81     18.62 o 
   1   6  -7       29.06       51.02     16.30 o 
   2   6  -7       63.47       70.83     18.91 o 
   3   6  -7       43.77       55.29     23.51 o 
   0   0  -6     3927.73     3707.14    134.14 o 
   2   0  -6    15142.30    16788.91    601.27 o 
   4   0  -6      454.92      396.54     30.08 o 
   6   0  -6     2552.59     2393.24    159.60 o 
   8   0  -6      855.21      804.95     97.82 o 
   1   1  -6     3362.01     3275.17     74.27 o 
   2   1  -6     3729.01     3985.76     68.09 o 
   3   1  -6     2453.00     2506.56     49.76 o 
   4   1  -6      235.57      239.50     12.47 o 
   5   1  -6      462.11      463.70     20.02 o 
   6   1  -6      148.78      159.88     14.98 o 
   7   1  -6     1060.98     1001.99     67.69 o 
   8   1  -6       41.82       28.58     10.08 o 
   9   1  -6       60.17       94.21     17.60 o 
   0   2  -6     5999.66     5469.93    145.06 o 
   1   2  -6      613.95      495.51     15.28 o 
   2   2  -6       21.30       26.32      5.92 o 
   3   2  -6     1399.61     1441.50     31.39 o 
   4   2  -6     1224.11     1345.45     34.16 o 
   5   2  -6      113.68      168.68     16.15 o 
   6   2  -6      344.82      348.26     23.34 o 
   7   2  -6        2.18       21.63     11.04 o 
   8   2  -6      180.88      142.45     19.52 o 
   9   2  -6        4.48       19.38     15.44 o 
   1   3  -6      493.73      516.66     17.73 o 
   2   3  -6      307.60      350.05     15.92 o 
   3   3  -6      372.71      355.34     16.62 o 
   4   3  -6      834.76      851.20     26.92 o 
   5   3  -6      149.94      198.77     22.13 o 
   6   3  -6       10.66       71.57     17.26 o 
   7   3  -6       35.53      102.48     15.45 o 
   8   3  -6       10.55        4.54     17.91 o 
   0   4  -6      746.64      714.47     34.10 o 
   1   4  -6       26.65      119.20     11.53 o 
   2   4  -6       56.24      102.71     21.33 o 
   3   4  -6      549.60      554.86     22.47 o 
   4   4  -6       50.84      107.95     12.33 o 
   5   4  -6      424.10      452.78     34.79 o 
   6   4  -6       41.72       86.39     19.19 o 
   7   4  -6       39.11       63.73     36.35 o 
   1   5  -6      258.45      318.53     23.35 o 
   2   5  -6       57.11      114.37     16.59 o 
   3   5  -6      108.61      176.72     35.27 o 
   4   5  -6       85.39       91.04     14.09 o 
   5   5  -6       51.82      132.71     31.71 o 
   0   6  -6      532.73      466.88     47.76 o 
   1   6  -6       43.80       93.01     20.05 o 
   2   6  -6       48.21       59.43     18.34 o 
   3   6  -6      144.64      149.80     29.06 o 
   2   0  -5     1005.93     1026.79     50.16 o 
   4   0  -5      580.20      594.25     29.70 o 
   6   0  -5       45.03      173.99     20.77 o 
   8   0  -5      250.01      322.70     32.03 o 
   0   1  -5     3003.83     2867.12     77.06 o 
   1   1  -5      883.58      837.58     23.61 o 
   2   1  -5    12802.32    13220.95    213.63 o 
   3   1  -5      677.43      630.12     24.72 o 
   4   1  -5      169.49      170.95     10.11 o 
   5   1  -5      855.31      987.43     30.16 o 
   6   1  -5      359.74      378.38     20.90 o 
   7   1  -5      109.75      175.73     16.54 o 
   8   1  -5       18.58       22.18     11.51 o 
   9   1  -5      105.13      143.61     17.62 o 
   1   2  -5      694.09      658.45     16.29 o 
   2   2  -5       20.76       44.05      6.75 o 
   3   2  -5       11.19       89.54     26.09 o 
   4   2  -5     1169.04     1079.43     26.33 o 
   5   2  -5        1.97        9.68      7.22 o 
   6   2  -5      126.58      157.45     17.33 o 
   7   2  -5      124.33      116.46     16.93 o 
   8   2  -5      229.64      194.52     21.58 o 
   9   2  -5       60.61       74.27     44.08 o 
   0   3  -5     1021.40      935.86     39.12 o 
   1   3  -5      230.06      253.34     14.27 o 
   2   3  -5      948.41      912.22     30.64 o 
   3   3  -5      184.74      200.74     16.48 o 
   4   3  -5      168.01      241.46     14.96 o 
   5   3  -5      225.70      264.99     32.79 o 
   6   3  -5      231.81      303.02     37.60 o 
   7   3  -5      781.45      597.24     30.62 o 
   8   3  -5       71.92       62.31     21.73 o 
   1   4  -5      370.49      400.17     21.51 o 
   2   4  -5      201.00      237.61     18.76 o 
   3   4  -5      256.56      355.47     18.41 o 
   4   4  -5      125.42      167.94     15.11 o 
   5   4  -5      334.52      379.06     33.04 o 
   6   4  -5      181.88      119.38     21.80 o 
   7   4  -5      108.12      132.85     22.39 o 
   0   5  -5      315.42      297.04     27.24 o 
   1   5  -5      181.68      271.54     21.48 o 
   2   5  -5      168.47      210.60     20.39 o 
   3   5  -5      394.33      422.42     25.36 o 
   4   5  -5       92.88      131.90     16.62 o 
   5   5  -5      134.83      146.88     31.81 o 
   6   5  -5       33.17       48.58     39.09 o 
   1   6  -5      153.05      201.28     47.51 o 
   2   6  -5      130.06      191.34     28.16 o 
   3   6  -5       50.39       76.16     16.18 o 
   0   0  -4      633.50      495.13     21.93 o 
   2   0  -4    10351.29    12113.28    298.29 o 
   4   0  -4      543.02      610.66     55.56 o 
   6   0  -4     1840.24     1748.91    120.12 o 
   8   0  -4      340.16      396.18     37.14 o 
   1   1  -4     4502.39     4629.01     87.38 o 
   2   1  -4     7642.80     8269.36    135.65 o 
   3   1  -4      643.66      676.06     22.84 o 
   4   1  -4      303.68      326.58     22.53 o 
   5   1  -4      660.97      727.11     27.49 o 
   6   1  -4        1.12       29.69      8.50 o 
   7   1  -4      439.34      452.47     24.81 o 
   8   1  -4       82.25       83.97     13.47 o 
   9   1  -4      127.19      130.46     16.77 o 
   0   2  -4     1030.72      909.51     42.62 o 
   1   2  -4     1975.80     1770.53     37.66 o 
   2   2  -4     1103.67     1126.70     33.00 o 
   3   2  -4     1929.11     1873.49     42.67 o 
   4   2  -4       29.54       71.33     15.74 o 
   5   2  -4       13.70       56.34     16.12 o 
   6   2  -4       87.42      117.22     15.07 o 
   7   2  -4      196.98      163.91     19.32 o 
   8   2  -4       38.94       60.47     20.59 o 
   9   2  -4      220.19      145.78     35.88 o 
   1   3  -4     1196.22      984.39     26.44 o 
   2   3  -4      904.84      941.99     43.53 o 
   3   3  -4      143.93      158.49     15.11 o 
   4   3  -4      651.54      669.41     27.70 o 
   5   3  -4      870.84      668.29     37.09 o 
   6   3  -4       24.71       58.85     12.13 o 
   7   3  -4      155.34      190.51     26.32 o 
   8   3  -4      167.73      162.44     29.98 o 
   0   4  -4      150.66      170.99     25.14 o 
   1   4  -4      344.82      441.57     21.91 o 
   2   4  -4      448.66      405.04     17.57 o 
   3   4  -4      270.59      385.07     21.37 o 
   4   4  -4       76.73      151.70     24.37 o 
   5   4  -4      708.48      567.12     34.89 o 
   6   4  -4       87.08      139.12     22.71 o 
   7   4  -4       38.11       56.63     16.60 o 
   1   5  -4      640.00      692.84     30.56 o 
   2   5  -4       37.98       96.55     14.53 o 
   3   5  -4      308.28      349.30     30.67 o 
   4   5  -4      182.14      202.72     20.74 o 
   5   5  -4      127.44       94.73     25.73 o 
   6   5  -4        3.60        0.56     12.32 o 
   0   6  -4      134.85      226.25     38.92 o 
   1   6  -4       44.82      111.29     21.16 o 
   2   6  -4      279.99      281.05     37.85 o 
   3   6  -4      120.20      132.59     28.29 o 
   2   0  -3    29086.85    37420.13    926.47 o 
   4   0  -3     1098.47     1110.27     60.55 o 
   6   0  -3      221.80      310.26     26.23 o 
   8   0  -3      181.61      177.85     25.85 o 
   0   1  -3     1365.78     1285.02     42.18 o 
   1   1  -3    15245.70    16042.75    330.84 o 
   2   1  -3     2637.13     2844.38     55.98 o 
   3   1  -3     3588.19     4156.59     72.29 o 
   4   1  -3       13.63      105.79     12.86 o 
   5   1  -3      183.53      267.35     25.11 o 
   6   1  -3      228.33      247.67     17.14 o 
   7   1  -3       78.56      140.54     14.89 o 
   8   1  -3       42.93       35.04     10.42 o 
   9   1  -3       59.68       56.41     14.95 o 
   1   2  -3      640.11      617.52     24.93 o 
   2   2  -3     1421.48     1525.49     48.03 o 
   3   2  -3     1713.83     1858.24     42.31 o 
   4   2  -3      399.61      476.96     37.21 o 
   5   2  -3       41.51      153.86     22.33 o 
   6   2  -3      161.94      236.44     19.59 o 
   7   2  -3       54.78       54.85     13.54 o 
   8   2  -3       48.19      128.06     25.85 o 
   9   2  -3       22.33       46.99     17.14 o 
   0   3  -3     1663.41     1611.53     73.64 o 
   1   3  -3      528.44      560.04     33.09 o 
   2   3  -3      690.70      774.48     43.65 o 
   3   3  -3      739.96      676.43     27.10 o 
   4   3  -3       28.40      124.36     18.58 o 
   5   3  -3      138.96      145.80     20.81 o 
   6   3  -3       41.71       65.60     16.71 o 
   7   3  -3      166.33      213.49     29.40 o 
   8   3  -3      106.73       98.84     24.78 o 
   1   4  -3      828.37      752.92     33.93 o 
   2   4  -3      137.75      184.80     13.60 o 
   3   4  -3      652.66      720.91     29.77 o 
   4   4  -3       54.11       83.62     13.38 o 
   5   4  -3       61.94      132.17     21.96 o 
   6   4  -3       60.80       78.84     17.19 o 
   7   4  -3      141.29      108.25     21.01 o 
   0   5  -3       63.28       85.32     15.68 o 
   1   5  -3      875.77      943.62     44.03 o 
   2   5  -3      263.61      368.47     30.16 o 
   3   5  -3       22.31      121.57     19.27 o 
   4   5  -3       95.18      113.42     16.46 o 
   5   5  -3       43.43       96.24     18.92 o 
   6   5  -3       71.37       31.39     17.50 o 
   1   6  -3      140.43      141.22     23.09 o 
   2   6  -3      263.87      309.46     26.44 o 
   3   6  -3        3.32       56.79     14.20 o 
   2   0  -2     5440.32     7526.81    197.25 o 
   4   0  -2      311.43      440.53     76.13 o 
   6   0  -2      176.38      234.48     23.96 o 
   8   0  -2      238.55      246.09     73.00 o 
   1   1  -2     1516.06     1577.89    115.72 o 
   2   1  -2     1383.64     1594.36     44.36 o 
   3   1  -2      447.44      532.55     43.14 o 
   4   1  -2     1925.42     2275.26     50.30 o 
   5   1  -2      168.96      225.16     18.19 o 
   6   1  -2      353.94      371.23     24.57 o 
   7   1  -2      466.18      422.22     23.05 o 
   8   1  -2       32.92       49.52     11.29 o 
   9   1  -2       64.70       87.77     29.35 o 
   0   2  -2      708.66      561.21     38.82 o 
   1   2  -2      742.54      725.93     21.92 o 
   2   2  -2       86.04      108.21     23.21 o 
   3   2  -2      781.66     1063.19     27.34 o 
   4   2  -2     1244.76     1294.75     36.20 o 
   5   2  -2     1525.42     1429.24     50.54 o 
   6   2  -2      801.92      721.12     30.21 o 
   7   2  -2       50.51       46.28     12.63 o 
   8   2  -2      412.92      523.91     38.85 o 
   9   2  -2       74.92      106.50     23.60 o 
   1   3  -2      575.67      560.64     53.13 o 
   2   3  -2     1548.48     1494.62     41.71 o 
   3   3  -2       50.68      117.69     16.18 o 
   4   3  -2      490.95      462.55     22.50 o 
   5   3  -2      137.99      172.89     30.42 o 
   6   3  -2        7.44       35.76     10.47 o 
   7   3  -2      308.01      264.08     34.00 o 
   8   3  -2      138.91      106.73     25.83 o 
   0   4  -2      531.67      462.78     36.25 o 
   1   4  -2      263.99      332.94     22.49 o 
   2   4  -2       23.27       72.98      9.72 o 
   3   4  -2     1415.07     1383.81     44.06 o 
   4   4  -2       90.68      161.42     17.11 o 
   5   4  -2      127.14      120.59     28.70 o 
   6   4  -2      192.08      225.67     28.89 o 
   7   4  -2       31.43       59.47     18.11 o 
   1   5  -2      949.48      993.85     36.97 o 
   2   5  -2      479.00      408.89     28.32 o 
   3   5  -2       22.38      120.35     19.30 o 
   4   5  -2       30.87      102.83     20.89 o 
   5   5  -2      291.76      284.94     30.51 o 
   6   5  -2        6.33        2.03     48.23 o 
   0   6  -2     1062.83      752.90     62.53 o 
   1   6  -2      160.26      169.48     26.33 o 
   2   6  -2      117.26      188.78     21.27 o 
   3   6  -2       46.95       74.14     17.64 o 
   2   0  -1     2663.03     3318.77    148.91 o 
   4   0  -1     1736.36     1618.18     55.49 o 
   6   0  -1      226.60      362.99     26.89 o 
   8   0  -1       11.21       42.71     15.41 o 
   0   1  -1      669.44      659.72     19.99 o 
   1   1  -1     1818.35     2494.03     92.56 o 
   2   1  -1     5549.87     6331.15    103.28 o 
   3   1  -1      971.48     1092.59     68.02 o 
   4   1  -1     2734.90     2939.27     62.76 o 
   5   1  -1      206.23      380.15     20.81 o 
   6   1  -1      198.23      307.54     17.88 o 
   7   1  -1       11.03       99.14     13.53 o 
   8   1  -1      153.79      176.17     25.32 o 
   9   1  -1      133.40      106.40     18.29 o 
   1   2  -1      287.23      279.68     20.38 o 
   2   2  -1     1127.78     1021.23     38.76 o 
   3   2  -1     1754.89     1932.59     42.83 o 
   4   2  -1       31.10      133.06     28.10 o 
   5   2  -1       82.55      227.14     19.66 o 
   6   2  -1       87.18      280.80     36.15 o 
   7   2  -1       42.25       45.74     11.93 o 
   8   2  -1      271.73      258.02     34.38 o 
   9   2  -1      170.07      147.09     25.56 o 
   0   3  -1      892.79      678.28    110.73 o 
   1   3  -1      139.37      147.66     25.08 o 
   2   3  -1      938.20      946.81     30.74 o 
   3   3  -1      106.01      136.12     13.82 o 
   4   3  -1      159.41      242.24     17.69 o 
   5   3  -1       57.36       96.82     17.38 o 
   6   3  -1      166.10      181.47     24.97 o 
   7   3  -1      145.87      129.99     31.26 o 
   8   3  -1        0.04       25.75     17.65 o 
   1   4  -1       27.88      122.74     24.55 o 
   2   4  -1      226.78      216.26     16.55 o 
   3   4  -1      654.10      762.41     44.52 o 
   4   4  -1      180.93      252.20     20.55 o 
   5   4  -1        1.81       33.80     14.74 o 
   6   4  -1      152.20      154.75     24.10 o 
   7   4  -1       17.19       39.15     16.47 o 
   0   5  -1      312.05      316.93     33.49 o 
   1   5  -1      446.47      550.56     31.86 o 
   2   5  -1        4.97      155.07     20.58 o 
   3   5  -1      275.38      270.01     27.48 o 
   4   5  -1        4.28       31.49     32.79 o 
   5   5  -1      165.64      219.64     37.88 o 
   6   5  -1       76.52       75.23     19.54 o 
   1   6  -1       88.06      155.98     28.45 o 
   2   6  -1       50.30      117.66     20.68 o 
   3   6  -1      104.13      124.46     21.58 o 
   2   0   0     8423.42    11439.48    290.75 o 
   4   0   0      130.04      318.27     27.41 o 
   6   0   0      887.79      965.26     43.94 o 
   8   0   0      101.33      184.27     25.65 o 
   1   1   0    44850.06    47068.86   2472.42 o 
   2   1   0      196.18      346.05     46.99 o 
   3   1   0      823.41      888.13     57.11 o 
   4   1   0      523.05      715.67     47.78 o 
   5   1   0     2418.89     2584.97     63.42 o 
   6   1   0       46.02      121.60     12.61 o 
   7   1   0      381.24      397.73     21.48 o 
   8   1   0       74.31       91.75     14.64 o 
   9   1   0      118.96      142.55     20.48 o 
   0   2   0     1600.55     1265.34     38.35 o 
   1   2   0      394.58      373.99     32.14 o 
   2   2   0       30.15      154.13     27.19 o 
   3   2   0     1217.79     1607.97     35.10 o 
   4   2   0     4043.25     4181.05     75.75 o 
   5   2   0      726.24      562.08     22.85 o 
   6   2   0     1469.44     1237.25     54.63 o 
   7   2   0        3.31       12.41      9.43 o 
   8   2   0      135.82      187.58     26.62 o 
   9   2   0       34.74       87.88     22.82 o 
   1   3   0       47.85       51.22      9.99 o 
   2   3   0       72.05      326.75     49.34 o 
   3   3   0        0.59       23.16     11.34 o 
   4   3   0      195.84      275.51     18.87 o 
   5   3   0      391.54      351.03     29.73 o 
   6   3   0       85.83       98.99     20.08 o 
   7   3   0      114.95       63.61     19.31 o 
   8   3   0       31.26       46.41     20.17 o 
   0   4   0      552.32      496.37     39.56 o 
   1   4   0      233.33      194.07     19.87 o 
   2   4   0       21.11       51.08     10.16 o 
   3   4   0       14.05      266.66     19.82 o 
   4   4   0       83.22      107.86     14.33 o 
   5   4   0        4.63       38.49     14.34 o 
   6   4   0        4.03       88.37     21.53 o 
   7   4   0        0.67       16.33     21.19 o 
   1   5   0      120.36      325.86     25.60 o 
   2   5   0      156.70      241.56     36.94 o 
   3   5   0       48.86      176.92     47.96 o 
   4   5   0        0.88       25.61     11.66 o 
   5   5   0        6.14       77.05     21.73 o 
   6   5   0        0.14       46.11     15.36 o 
   1   6   0        9.45       75.78     18.03 o 
   2   6   0      108.96      136.12     21.49 o 
   3   6   0       39.70       69.55     28.57 o 
   2   0   1     2724.43     3520.35     92.96 o 
   4   0   1     1728.55     1586.18     77.52 o 
   6   0   1      233.18      370.38     28.32 o 
   8   0   1       12.01       54.47     15.47 o 
   0   1   1      666.51      646.76     30.28 o 
   1   1   1     1818.34     2152.15     91.47 o 
   2   1   1     5549.90     6203.36    115.43 o 
   3   1   1     1015.40     1091.91     31.24 o 
   4   1   1     2727.75     2942.28     62.34 o 
   5   1   1      198.41      243.12     14.85 o 
   6   1   1      200.82      304.07     18.33 o 
   7   1   1       10.82       81.61     11.66 o 
   8   1   1      152.64      177.84     17.79 o 
   9   1   1      138.87      148.86     27.81 o 
   1   2   1      278.29      271.56     35.09 o 
   2   2   1     1140.63     1114.97     67.86 o 
   3   2   1     1766.82     1858.46     41.92 o 
   4   2   1       33.30      181.86     50.75 o 
   5   2   1       76.61      188.39     16.89 o 
   6   2   1       85.84      213.03     42.52 o 
   7   2   1       37.04       45.55     11.67 o 
   8   2   1      277.57      274.89     36.87 o 
   9   2   1      169.45      193.46     29.14 o 
   0   3   1      849.06      691.87     26.82 o 
   1   3   1      139.38      158.69     16.25 o 
   2   3   1      940.48      976.55     39.49 o 
   3   3   1      105.94      113.88     16.92 o 
   4   3   1      162.95      178.93     15.98 o 
   5   3   1       57.12       64.25     24.45 o 
   6   3   1      156.36      118.21     21.82 o 
   7   3   1      147.20      151.02     26.56 o 
   8   3   1        0.03       67.98     20.78 o 
   1   4   1       22.65      101.51     15.76 o 
   2   4   1      230.44      219.01     16.98 o 
   3   4   1      650.56      749.09     53.03 o 
   4   4   1      183.23      210.87     23.58 o 
   5   4   1        2.09       33.28     13.31 o 
   6   4   1      153.21      242.24     36.15 o 
   7   4   1       16.08       37.45     14.51 o 
   0   5   1      322.52      339.06     39.22 o 
   1   5   1      452.50      524.38     31.67 o 
   2   5   1        5.63      119.74     18.67 o 
   3   5   1      275.65      266.70     32.35 o 
   4   5   1        4.74       34.36     12.78 o 
   5   5   1      170.27      246.80     41.73 o 
   6   5   1       74.59       39.25     15.73 o 
   1   6   1       89.52      125.80     32.35 o 
   2   6   1       51.01      123.70     20.03 o 
   3   6   1      103.87       98.03     20.64 o 
   2   0   2     5468.13     7730.58    196.59 o 
   4   0   2      304.86      400.69     42.67 o 
   6   0   2      192.54      240.56     23.36 o 
   8   0   2      244.04      219.47     33.19 o 
   1   1   2     1535.47     1605.56     83.39 o 
   2   1   2     1362.20     1507.67     33.12 o 
   3   1   2      443.27      544.71     40.63 o 
   4   1   2     1912.68     2170.43     49.21 o 
   5   1   2      168.97      259.14     14.99 o 
   6   1   2      350.23      397.79     19.46 o 
   7   1   2      473.21      432.65     25.65 o 
   8   1   2       31.95       64.44     12.17 o 
   9   1   2       64.91       60.75     19.71 o 
   0   2   2      703.16      642.12     45.64 o 
   1   2   2      735.99      685.90     27.53 o 
   2   2   2       81.25      141.11     26.30 o 
   3   2   2      764.12      964.06     22.34 o 
   4   2   2     1251.22     1298.85     29.06 o 
   5   2   2     1516.48     1382.11     79.76 o 
   6   2   2      787.97      648.76     28.43 o 
   7   2   2       50.35       72.78     24.03 o 
   8   2   2      413.33      472.59     83.27 o 
   9   2   2       73.15       91.02     40.43 o 
   1   3   2      579.77      583.13     21.57 o 
   2   3   2     1537.72     1450.72     52.28 o 
   3   3   2       50.98      116.59     16.82 o 
   4   3   2      482.08      456.05     43.64 o 
   5   3   2      135.72      173.12     22.76 o 
   6   3   2        7.19       22.76     12.98 o 
   7   3   2      306.21      311.88     34.32 o 
   8   3   2      137.04      102.95     24.75 o 
   0   4   2      529.39      368.84     35.26 o 
   1   4   2      257.36      318.85     23.95 o 
   2   4   2       22.19       75.24     11.74 o 
   3   4   2     1410.76     1283.21     51.25 o 
   4   4   2       90.69      131.19     15.47 o 
   5   4   2      122.69      112.55     21.81 o 
   6   4   2      193.10      212.62     27.32 o 
   7   4   2       31.69       62.80     28.79 o 
   1   5   2      952.65      984.30     45.46 o 
   2   5   2      478.63      437.31     29.01 o 
   3   5   2       22.74       37.63     18.47 o 
   4   5   2       29.13       98.32     18.34 o 
   5   5   2      289.56      339.11     47.41 o 
   6   5   2        6.48       39.09     23.36 o 
   0   6   2     1064.17      792.16     60.90 o 
   1   6   2      161.14      155.63     32.25 o 
   2   6   2      114.27      192.95     26.01 o 
   3   6   2       45.76       66.27     16.44 o 
   2   0   3    29330.59    36847.32    924.31 o 
   4   0   3     1133.45     1122.22     41.76 o 
   6   0   3      218.40      229.99     22.90 o 
   8   0   3      175.38      227.72     27.02 o 
   0   1   3     1339.28     1314.56     29.84 o 
   1   1   3    15336.13    16166.74    284.67 o 
   2   1   3     2652.31     2791.43     54.95 o 
   3   1   3     3640.40     4132.10     80.63 o 
   4   1   3       13.28       52.65     12.72 o 
   5   1   3      177.57      235.57     21.08 o 
   6   1   3      233.63      234.47     16.29 o 
   7   1   3       79.07      132.98     14.16 o 
   8   1   3       40.77       35.32      9.22 o 
   9   1   3       60.07       82.13     20.62 o 
   1   2   3      666.70      636.45     25.87 o 
   2   2   3     1434.39     1607.65     52.05 o 
   3   2   3     1724.20     1805.71     40.08 o 
   4   2   3      402.73      446.12     14.86 o 
   5   2   3       37.97       70.89      8.91 o 
   6   2   3      161.15      178.60     20.90 o 
   7   2   3       55.90       71.56     44.08 o 
   8   2   3       50.40       74.92     20.18 o 
   9   2   3       20.67       33.44     15.13 o 
   0   3   3     1648.93     1609.54     40.12 o 
   1   3   3      525.94      599.37     22.22 o 
   2   3   3      691.83      803.05     35.03 o 
   3   3   3      743.70      731.03     34.48 o 
   4   3   3       26.70       77.25     14.43 o 
   5   3   3      139.59      150.42     21.30 o 
   6   3   3       40.48       33.36     16.57 o 
   7   3   3      166.16      162.50     30.52 o 
   8   3   3      109.75      100.23     23.87 o 
   1   4   3      803.66      689.22     34.36 o 
   2   4   3      136.22      210.32     16.95 o 
   3   4   3      648.16      698.08     28.98 o 
   4   4   3       51.50       60.15     15.56 o 
   5   4   3       64.11      174.20     30.15 o 
   6   4   3       61.24       95.63     19.27 o 
   7   4   3      142.28      134.72     27.75 o 
   0   5   3       68.43       55.37     20.20 o 
   1   5   3      867.17      821.41     41.99 o 
   2   5   3      257.66      317.63     32.35 o 
   3   5   3       24.85       87.12     23.51 o 
   4   5   3       96.60      142.33     21.85 o 
   5   5   3       44.23      136.91     31.46 o 
   6   5   3       68.61       36.65     17.07 o 
   1   6   3      142.25       86.38     27.95 o 
   2   6   3      255.76      283.79     44.06 o 
   3   6   3        3.27       51.25     15.05 o 
   0   0   4      621.19      560.47     23.71 o 
   2   0   4    10243.04    11306.09    485.94 o 
   4   0   4      537.45      607.59     28.27 o 
   6   0   4     1831.81     1809.42     65.29 o 
   8   0   4      330.16      325.80     31.25 o 
   1   1   4     4415.75     4795.52     86.10 o 
   2   1   4     7658.88     8348.59    134.39 o 
   3   1   4      637.37      660.96     31.77 o 
   4   1   4      292.20      341.67     14.51 o 
   5   1   4      661.73      747.08     26.54 o 
   6   1   4        1.09       43.04      8.52 o 
   7   1   4      428.78      408.75     21.40 o 
   8   1   4       81.25       73.77     16.11 o 
   9   1   4      128.75      146.25     25.13 o 
   0   2   4     1025.79      907.57     24.10 o 
   1   2   4     1983.37     1795.63     42.20 o 
   2   2   4     1102.89     1107.56     34.81 o 
   3   2   4     1925.92     1830.15     40.42 o 
   4   2   4       28.29       70.34      7.94 o 
   5   2   4       12.30       22.20      8.58 o 
   6   2   4       81.44       89.74     13.11 o 
   7   2   4      196.64      200.13     26.38 o 
   8   2   4       40.47       44.88     15.95 o 
   9   2   4      216.65      177.88     27.70 o 
   1   3   4     1201.15     1052.35     31.57 o 
   2   3   4      891.78      974.37     39.50 o 
   3   3   4      143.52      130.08     17.51 o 
   4   3   4      642.07      635.34     40.65 o 
   5   3   4      865.31      628.96     47.44 o 
   6   3   4       25.51       47.97     16.16 o 
   7   3   4      154.77      184.27     27.43 o 
   8   3   4      165.80      144.74     28.37 o 
   0   4   4      146.15      147.58     26.37 o 
   1   4   4      338.10      418.62     26.55 o 
   2   4   4      453.30      420.61     37.72 o 
   3   4   4      257.23      373.89     60.97 o 
   4   4   4       76.65      113.85     31.16 o 
   5   4   4      706.17      661.03     78.18 o 
   6   4   4       87.01      117.59     20.37 o 
   7   4   4       38.29       42.73     19.89 o 
   1   5   4      652.89      643.87     36.65 o 
   2   5   4       34.55       98.55     17.32 o 
   3   5   4      310.57      303.85     28.62 o 
   4   5   4      181.79      222.04     26.09 o 
   5   5   4      124.03      121.45     29.29 o 
   6   5   4        3.49       63.13     18.53 o 
   0   6   4      136.80      200.18     37.59 o 
   1   6   4       45.66       98.88     27.41 o 
   2   6   4      284.12      279.99     44.90 o 
   3   6   4      120.09      126.30     21.02 o 
   2   0   5      983.11      862.30     30.98 o 
   4   0   5      571.72      634.93     28.73 o 
   8   0   5      241.91      263.05     57.91 o 
   0   1   5     3001.44     2884.12     75.54 o 
   1   1   5      875.18      868.91     17.62 o 
   2   1   5    12756.51    13315.69    211.99 o 
   3   1   5      666.65      620.11     18.46 o 
   4   1   5      168.34      176.62     11.10 o 
   5   1   5      850.23      992.87     28.95 o 
   6   1   5      369.56      362.57     17.99 o 
   7   1   5      108.70      191.66     18.26 o 
   8   1   5       18.87       20.89     10.59 o 
   9   1   5      106.49      162.99     28.14 o 
   1   2   5      700.13      653.93     19.74 o 
   2   2   5       24.04       36.13      6.81 o 
   3   2   5       12.08       77.65     17.25 o 
   4   2   5     1165.13     1101.05     25.80 o 
   5   2   5        3.03       12.79      5.71 o 
   6   2   5      128.41      198.86     24.13 o 
   7   2   5      128.68      115.36     20.73 o 
   8   2   5      229.76      202.26     38.28 o 
   9   2   5       58.93       40.47     17.15 o 
   0   3   5     1061.49      973.58     27.40 o 
   1   3   5      231.52      311.29     17.51 o 
   2   3   5      974.00     1010.41     39.65 o 
   3   3   5      183.40      184.71     20.36 o 
   4   3   5      172.13      230.77     23.18 o 
   5   3   5      226.57      211.46     41.29 o 
   6   3   5      234.00      247.69     29.33 o 
   7   3   5      780.72      574.58     39.51 o 
   8   3   5       72.43       96.64     23.84 o 
   1   4   5      387.95      393.79     25.88 o 
   2   4   5      203.46      217.32     17.58 o 
   3   4   5      253.95      413.01     28.33 o 
   4   4   5      126.37      145.52     21.46 o 
   5   4   5      343.45      423.06     32.48 o 
   6   4   5      179.89      172.45     25.93 o 
   7   4   5      110.39      134.89     28.09 o 
   0   5   5      323.69      253.17     37.93 o 
   1   5   5      185.44      222.52     24.44 o 
   2   5   5      167.89      207.63     24.62 o 
   3   5   5      401.45      441.59     30.28 o 
   4   5   5       95.33      101.35     25.53 o 
   5   5   5      137.57      145.75     33.19 o 
   6   5   5       32.93       68.27     17.40 o 
   1   6   5      153.76      147.91     39.26 o 
   2   6   5      134.31      239.44     42.28 o 
   3   6   5       50.52       53.88     23.71 o 
   0   0   6     3980.92     3623.76    134.93 o 
   2   0   6    15240.16    16720.30    343.66 o 
   4   0   6      446.50      411.47     22.51 o 
   6   0   6     2539.98     2315.47    126.46 o 
   8   0   6      855.87      816.75     43.41 o 
   1   1   6     3409.34     3409.18     56.73 o 
   2   1   6     3695.64     3919.48     66.73 o 
   3   1   6     2454.71     2533.09     46.44 o 
   4   1   6      228.11      274.48     14.41 o 
   5   1   6      460.52      482.52     18.72 o 
   6   1   6      145.94      134.44     13.44 o 
   7   1   6     1064.35      977.54     35.37 o 
   8   1   6       41.80       30.10     10.95 o 
   9   1   6       62.34       80.62     20.35 o 
   0   2   6     6003.11     5427.31    116.30 o 
   1   2   6      612.62      497.87     12.65 o 
   2   2   6       21.49       26.84      5.07 o 
   3   2   6     1354.78     1457.80     33.76 o 
   4   2   6     1233.33     1355.32     30.05 o 
   5   2   6      107.83      170.17     10.66 o 
   6   2   6      344.75      350.67     30.48 o 
   7   2   6        2.20       18.10     17.51 o 
   8   2   6      185.84      129.50     22.53 o 
   9   2   6        3.61       16.53     13.21 o 
   1   3   6      497.10      511.47     14.60 o 
   2   3   6      305.28      340.86     22.72 o 
   3   3   6      373.31      348.54     24.50 o 
   4   3   6      810.19      753.35     38.77 o 
   5   3   6      150.97      217.81     25.20 o 
   6   3   6       11.81       78.61     24.50 o 
   7   3   6       35.43       60.46     17.92 o 
   8   3   6        9.35       53.56     20.37 o 
   0   4   6      737.31      659.35     48.95 o 
   1   4   6       24.36       74.88     14.13 o 
   2   4   6       54.41       66.79     12.27 o 
   3   4   6      546.25      514.18     55.83 o 
   4   4   6       51.08      102.65     17.69 o 
   5   4   6      417.18      416.15     32.59 o 
   6   4   6       42.84       62.75     17.86 o 
   7   4   6       38.46       35.06     18.92 o 
   1   5   6      253.96      273.71     27.23 o 
   2   5   6       53.69       92.95     17.64 o 
   3   5   6      109.80      173.19     38.15 o 
   4   5   6       82.45      103.42     28.40 o 
   5   5   6       53.09       48.40     18.32 o 
   0   6   6      532.81      477.89     54.53 o 
   1   6   6       43.06       93.99     18.98 o 
   2   6   6       45.12      111.72     27.86 o 
   3   6   6      142.44      114.39     30.47 o 
   2   0   7     2755.65     2668.73     60.77 o 
   4   0   7     1499.31     1667.71     54.62 o 
   6   0   7      801.13      879.67     52.65 o 
   8   0   7      830.20      814.54     43.50 o 
   0   1   7      767.37      737.40     24.46 o 
   1   1   7       74.56      125.72      6.53 o 
   2   1   7     7190.62     7580.12    122.92 o 
   3   1   7     4940.44     4998.06     84.11 o 
   4   1   7     1316.28     1386.71     30.12 o 
   5   1   7      724.33      816.62     25.35 o 
   6   1   7       98.25      102.62     11.57 o 
   7   1   7       48.26       73.50     13.00 o 
   8   1   7      125.83      126.25     22.07 o 
   9   1   7      147.47      158.43     46.18 o 
   1   2   7      196.58      205.39      8.27 o 
   2   2   7     1248.04     1311.09     29.51 o 
   3   2   7     1301.43     1328.65     31.97 o 
   4   2   7     1415.29     1293.95     29.21 o 
   5   2   7      634.43      607.10     22.21 o 
   6   2   7       42.70       61.22     21.76 o 
   7   2   7       98.01      131.83     22.54 o 
   8   2   7       58.30       73.06     18.83 o 
   0   3   7      355.84      279.68     13.17 o 
   1   3   7       19.60       67.45     11.28 o 
   2   3   7       50.01       89.69     14.41 o 
   3   3   7      155.56      183.91     20.53 o 
   4   3   7      259.77      221.34     29.63 o 
   5   3   7      826.27      711.47     62.21 o 
   6   3   7      652.85      552.92     58.63 o 
   7   3   7      109.49       95.94     22.11 o 
   8   3   7      190.29      162.67     31.04 o 
   1   4   7      527.47      461.78     28.83 o 
   2   4   7        9.71       10.44      6.79 o 
   3   4   7      160.36      157.15     24.99 o 
   4   4   7      449.30      412.15     30.52 o 
   5   4   7      201.19      208.89     27.03 o 
   6   4   7      175.78      135.03     24.57 o 
   7   4   7      195.37      146.14     28.65 o 
   0   5   7      133.69      137.55     30.23 o 
   1   5   7      301.65      361.62     29.20 o 
   2   5   7       71.43      152.65     22.84 o 
   3   5   7       86.88      122.50     21.28 o 
   4   5   7       63.91       73.10     24.94 o 
   5   5   7       21.43       66.18     25.78 o 
   1   6   7       29.98       55.33     16.68 o 
   2   6   7       64.36      123.57     31.26 o 
   3   6   7       43.64       52.16     19.76 o 
   0   0   8     7895.79     7421.97    268.04 o 
   2   0   8      252.18      253.34     11.65 o 
   4   0   8     1418.79     1199.40     44.35 o 
   6   0   8     1020.46     1013.55     49.93 o 
   8   0   8       28.58       74.10     17.75 o 
   1   1   8     1206.87     1111.80     22.28 o 
   2   1   8     1988.25     1884.45     35.89 o 
   3   1   8      253.83      292.95     10.77 o 
   4   1   8     2283.43     2322.92     44.87 o 
   5   1   8      220.75      325.06     14.07 o 
   6   1   8      262.53      274.25     22.81 o 
   7   1   8      315.45      304.21     31.60 o 
   8   1   8       31.22       62.00     16.11 o 
   9   1   8      186.75      185.26     21.27 o 
   0   2   8     3348.77     3113.97     70.70 o 
   1   2   8      216.63      232.27      9.13 o 
   2   2   8     1556.87     1439.00     31.85 o 
   3   2   8     2460.69     2253.82     48.21 o 
   4   2   8       12.20       43.13      7.34 o 
   5   2   8      409.21      414.85     18.53 o 
   6   2   8      518.35      459.96     32.88 o 
   7   2   8       26.17       58.31     16.58 o 
   8   2   8        2.41       14.98     14.02 o 
   1   3   8     1111.71     1022.05     23.77 o 
   2   3   8      465.99      451.78     20.59 o 
   3   3   8       65.73       84.91     15.62 o 
   4   3   8      469.38      394.48     27.89 o 
   5   3   8      262.81      309.52     29.47 o 
   6   3   8       88.64      174.69     33.24 o 
   7   3   8       78.63       64.47     19.46 o 
   8   3   8       51.88       64.00     20.63 o 
   0   4   8      799.48      670.32     49.78 o 
   1   4   8      135.52      310.54     41.34 o 
   2   4   8       27.45       44.16      8.57 o 
   3   4   8      242.87      261.33     45.54 o 
   4   4   8      370.24      346.64     33.68 o 
   5   4   8      166.70      190.04     26.35 o 
   6   4   8        3.37       17.56     19.66 o 
   7   4   8       69.21       63.03     19.79 o 
   1   5   8      138.08      147.84     22.22 o 
   2   5   8       67.68      131.61     20.98 o 
   3   5   8       44.08       64.54     14.72 o 
   4   5   8       13.16       51.33     21.93 o 
   5   5   8        5.18       22.42     17.19 o 
   0   6   8       57.36      125.75     31.26 o 
   1   6   8      131.35      134.38     21.76 o 
   2   6   8       77.85      120.13     20.89 o 
   3   6   8       55.07       79.42     25.93 o 
   2   0   9        0.02        2.26      4.20 o 
   4   0   9     1496.13     1587.96     75.05 o 
   6   0   9      129.72      170.01     19.54 o 
   8   0   9      232.46      230.41     30.20 o 
   0   1   9      332.48      250.87     14.31 o 
   1   1   9      346.94      323.74     10.36 o 
   2   1   9     1013.90      964.32     26.40 o 
   3   1   9      340.01      312.93     10.82 o 
   4   1   9      508.81      431.17     14.53 o 
   5   1   9     1612.01     1658.77     36.70 o 
   6   1   9      106.51      152.10     13.32 o 
   7   1   9       19.04       29.63      8.54 o 
   8   1   9       36.82       44.44      9.85 o 
   9   1   9      128.87      177.20     20.79 o 
   1   2   9      726.65      702.60     17.02 o 
   2   2   9      475.70      485.80     15.06 o 
   3   2   9      235.03      266.10     16.97 o 
   4   2   9      800.89      824.11     20.78 o 
   5   2   9      572.25      497.62     20.81 o 
   6   2   9      181.32      162.69     23.53 o 
   7   2   9      760.99      605.11     59.27 o 
   8   2   9       57.77       83.27     19.00 o 
   0   3   9     1995.67     1733.33     59.93 o 
   1   3   9      952.02      887.72     21.77 o 
   2   3   9      546.42      559.53     23.54 o 
   3   3   9       45.98       60.71     13.52 o 
   4   3   9       65.24      102.40     17.48 o 
   5   3   9      336.30      378.93     54.45 o 
   6   3   9     1301.40      985.80     63.00 o 
   7   3   9      175.59      158.89     26.84 o 
   8   3   9      283.26      249.40     34.89 o 
   1   4   9     1320.91     1241.58     51.00 o 
   2   4   9      316.01      339.08     17.31 o 
   3   4   9      683.02      681.56     47.30 o 
   4   4   9      146.62      197.58     24.29 o 
   5   4   9      442.80      399.97     35.84 o 
   6   4   9       19.80       49.99     18.76 o 
   7   4   9      106.38      139.46     26.33 o 
   0   5   9     1717.01     1371.25     82.43 o 
   1   5   9      171.10      203.69     26.12 o 
   2   5   9      407.63      392.72     33.78 o 
   3   5   9      141.69      171.18     22.78 o 
   4   5   9       50.48      112.19     19.21 o 
   5   5   9       50.13      150.39     30.52 o 
   1   6   9      358.83      281.73     31.89 o 
   2   6   9      330.60      328.64     70.50 o 
   3   6   9      237.25      163.63     37.59 o 
   0   0  10    11540.04    10966.37    393.34 o 
   2   0  10     1148.21     1059.41     29.00 o 
   4   0  10        7.28       16.75      6.55 o 
   6   0  10       40.93       45.42     11.56 o 
   8   0  10      281.75      283.89     44.55 o 
   1   1  10      432.85      350.35     11.15 o 
   2   1  10       64.82       77.67      6.53 o 
   3   1  10      418.78      394.73     11.71 o 
   4   1  10      951.78     1107.10     25.59 o 
   5   1  10       78.90       95.74      9.04 o 
   6   1  10       34.55       24.98      8.73 o 
   7   1  10       22.93       38.83      9.47 o 
   8   1  10      250.99      263.95     20.62 o 
   9   1  10      198.06      145.52     19.40 o 
   0   2  10     2201.36     2053.00     49.96 o 
   1   2  10      515.92      522.20     14.28 o 
   2   2  10       17.07       19.71      4.74 o 
   3   2  10      192.08      178.42     10.07 o 
   4   2  10     1401.21     1359.19     35.23 o 
   5   2  10      318.23      312.57     17.22 o 
   6   2  10      477.94      416.21     32.37 o 
   7   2  10       36.63       41.31     16.39 o 
   8   2  10        8.60        5.80     23.95 o 
   1   3  10      175.23      212.41     13.18 o 
   2   3  10      892.25      827.37     40.39 o 
   3   3  10      565.54      537.68     26.29 o 
   4   3  10     1075.46      917.41     75.15 o 
   5   3  10      306.48      257.54     34.03 o 
   6   3  10      102.25      111.00     20.66 o 
   7   3  10      255.39      175.71     28.41 o 
   8   3  10       87.62       87.82     23.25 o 
   0   4  10      389.12      369.63     40.30 o 
   1   4  10      248.35      445.79     28.63 o 
   2   4  10      272.20      255.52     21.73 o 
   3   4  10     1044.99      937.29     35.98 o 
   4   4  10      148.83      136.73     17.60 o 
   5   4  10      110.09      160.92     25.45 o 
   6   4  10        3.24       12.62     15.07 o 
   7   4  10       40.98       69.70     21.23 o 
   1   5  10       63.82      119.20     25.61 o 
   2   5  10      257.66      322.50     30.73 o 
   3   5  10       26.26       65.23     28.92 o 
   4   5  10      140.51      164.73     22.82 o 
   5   5  10      148.05      191.73     39.31 o 
   0   6  10      111.32       81.84     27.07 o 
   1   6  10       10.88       55.42     15.87 o 
   2   6  10       74.70      113.29     21.56 o 
   3   6  10        0.23       26.47     19.46 o 
   2   0  11     2147.34     2224.41     52.77 o 
   4   0  11      953.19      992.69     31.95 o 
   6   0  11       32.28       17.78     21.91 o 
   8   0  11      548.96      470.03     35.85 o 
   0   1  11     1318.57     1228.57     39.81 o 
   1   1  11     1176.43      996.18     21.52 o 
   2   1  11     1886.09     1868.64     35.99 o 
   3   1  11     1346.68     1317.37     25.39 o 
   4   1  11      209.16      216.39     10.18 o 
   5   1  11       54.10       45.53      7.26 o 
   6   1  11       50.47       55.29     12.94 o 
   7   1  11      138.78      163.07     16.10 o 
   8   1  11      150.05      159.39     16.46 o 
   9   1  11       11.13       44.68     11.93 o 
   1   2  11      340.67      322.60     11.36 o 
   2   2  11     1468.73     1473.72     30.66 o 
   3   2  11       83.51       89.56      7.89 o 
   4   2  11      408.58      413.37     17.56 o 
   5   2  11      364.99      380.89     18.41 o 
   6   2  11      104.42       94.21     19.93 o 
   7   2  11      484.71      419.40     35.76 o 
   8   2  11       46.64       35.67     22.37 o 
   0   3  11      916.42      854.44     29.07 o 
   1   3  11      952.26      968.62     24.96 o 
   2   3  11      215.28      241.76     22.63 o 
   3   3  11      128.86      155.07     15.87 o 
   4   3  11       59.27       87.71     16.16 o 
   5   3  11      181.92      182.89     24.81 o 
   6   3  11      469.99      435.37     44.30 o 
   7   3  11       23.23       40.68     16.58 o 
   8   3  11      144.53      117.61     25.93 o 
   1   4  11     1074.64      977.22     44.12 o 
   2   4  11      135.76      154.82     13.80 o 
   3   4  11       52.12       85.48     14.43 o 
   4   4  11      254.16      208.73     20.48 o 
   5   4  11      123.16      137.79     18.02 o 
   6   4  11       67.71       67.58     15.73 o 
   7   4  11      186.85      156.76     28.88 o 
   0   5  11      856.92      680.93     55.32 o 
   1   5  11      125.00      150.71     23.39 o 
   2   5  11      397.96      396.74     32.03 o 
   3   5  11      170.46      190.72     25.37 o 
   4   5  11        2.26       69.41     20.42 o 
   5   5  11       71.91       94.19     24.20 o 
   1   6  11       68.50       60.66     19.87 o 
   2   6  11        6.14       14.16     14.20 o 
   0   0  12     4743.16     4366.44    166.25 o 
   2   0  12     3039.60     3027.43     68.78 o 
   4   0  12      745.48      683.25     25.18 o 
   6   0  12      356.42      377.24     21.67 o 
   8   0  12      320.27      296.00     31.95 o 
   1   1  12      391.43      336.17     11.30 o 
   2   1  12      232.88      233.37     10.21 o 
   3   1  12      646.80      677.33     16.15 o 
   4   1  12     1429.23     1388.44     28.35 o 
   5   1  12      196.21      194.11     11.13 o 
   6   1  12       19.65       10.79      7.70 o 
   7   1  12       92.52      104.43     13.40 o 
   8   1  12      378.76      327.76     20.67 o 
   9   1  12       24.24       21.83     11.25 o 
   0   2  12      501.44      447.30     17.54 o 
   1   2  12      411.51      403.30     13.15 o 
   2   2  12      172.28      190.45      9.92 o 
   3   2  12      659.10      697.09     20.11 o 
   4   2  12      962.10      918.06     24.60 o 
   5   2  12      825.69      731.27     26.44 o 
   6   2  12      159.95      201.77     25.50 o 
   7   2  12      100.00       95.87     19.25 o 
   8   2  12       17.65       20.48     21.66 o 
   1   3  12      160.93      175.64      9.07 o 
   2   3  12      679.76      635.47     21.20 o 
   3   3  12      322.71      348.98     21.55 o 
   4   3  12      584.87      541.64     28.43 o 
   5   3  12      183.02      177.62     22.53 o 
   6   3  12      203.35      256.02     29.96 o 
   7   3  12      146.67      170.79     38.70 o 
   8   3  12       63.62       86.04     22.64 o 
   0   4  12      539.65      420.11     40.65 o 
   1   4  12      324.41      379.80     27.45 o 
   2   4  12      239.96      218.82     16.14 o 
   3   4  12      295.07      280.11     21.91 o 
   4   4  12       55.64       40.88     16.69 o 
   5   4  12      203.31      186.64     20.91 o 
   6   4  12       50.49       57.14     15.12 o 
   7   4  12        4.38       40.36     13.78 o 
   1   5  12       28.73       39.30     16.10 o 
   2   5  12      374.88      366.13     33.26 o 
   3   5  12      132.32      143.86     26.18 o 
   4   5  12      151.46      163.87     24.43 o 
   5   5  12       73.24      112.46     27.66 o 
   0   6  12       58.85       11.06     19.95 o 
   1   6  12       12.57        8.46     19.41 o 
   2   6  12       12.93        6.50     26.18 o 
   2   0  13     2704.14     2555.70     60.56 o 
   4   0  13     3199.44     3284.45     79.37 o 
   6   0  13      158.08      183.72     19.22 o 
   8   0  13      380.99      360.56     35.23 o 
   0   1  13     2096.22     1967.23     58.76 o 
   1   1  13      360.64      342.83     11.82 o 
   2   1  13      238.51      200.80      9.93 o 
   3   1  13     1876.70     1829.90     33.30 o 
   4   1  13      209.85      262.79     10.90 o 
   5   1  13      102.98      104.19     14.51 o 
   6   1  13      156.24      173.11     14.21 o 
   7   1  13       20.42        7.35      7.36 o 
   8   1  13       12.65        4.02     11.52 o 
   9   1  13      185.01      192.50     23.38 o 
   1   2  13     2906.34     2781.31     51.69 o 
   2   2  13      526.70      557.07     16.57 o 
   3   2  13      209.11      248.54     12.28 o 
   4   2  13       23.46       39.39      7.18 o 
   5   2  13      109.13      127.53     11.61 o 
   6   2  13       85.46       83.57     15.50 o 
   7   2  13      395.62      404.29     29.00 o 
   8   2  13      145.17      160.59     21.70 o 
   0   3  13      933.82      922.39     29.39 o 
   1   3  13       65.17       75.45      7.63 o 
   2   3  13      510.45      514.18     19.37 o 
   3   3  13      333.30      326.16     21.55 o 
   4   3  13       67.40       72.84     13.88 o 
   5   3  13      405.83      424.87     29.12 o 
   6   3  13      143.46      135.55     18.99 o 
   7   3  13      106.76      127.46     18.09 o 
   8   3  13      245.23      179.78     22.39 o 
   1   4  13       30.92       45.49     14.60 o 
   2   4  13      226.24      221.62     16.46 o 
   3   4  13       20.03       40.27     13.09 o 
   4   4  13       30.63       29.83     16.69 o 
   5   4  13      213.92      171.53     20.51 o 
   6   4  13       47.29       63.99     17.69 o 
   7   4  13       57.60       78.29     16.83 o 
   0   5  13       44.66       48.90     19.90 o 
   1   5  13       38.22       31.96     13.75 o 
   2   5  13      107.19      156.75     22.93 o 
   3   5  13       46.82       46.49     15.96 o 
   4   5  13       43.58       87.32     24.30 o 
   5   5  13       28.41       58.28     22.08 o 
   1   6  13       14.27       22.69     15.12 o 
   2   6  13       21.24       37.72     17.16 o 
   0   0  14     5278.55     5008.06    191.04 o 
   2   0  14      243.19      272.65     13.31 o 
   4   0  14      891.37      877.83     29.51 o 
   6   0  14      184.01      162.48     16.84 o 
   8   0  14      231.46      294.05     32.02 o 
   1   1  14     1396.07     1298.35     27.30 o 
   2   1  14     1331.41     1316.19     28.44 o 
   3   1  14      300.72      316.77     10.41 o 
   4   1  14       94.77       75.85      7.22 o 
   5   1  14      500.31      466.31     17.66 o 
   6   1  14      299.93      255.08     16.38 o 
   7   1  14      133.26      126.62     13.60 o 
   8   1  14       23.18       27.06     10.50 o 
   0   2  14     2727.68     2683.22     64.17 o 
   1   2  14      692.74      655.16     17.87 o 
   2   2  14      603.45      592.41     17.41 o 
   3   2  14     1006.64      963.60     24.76 o 
   4   2  14      163.97      192.13     12.45 o 
   5   2  14      813.75      739.14     23.32 o 
   6   2  14      233.65      244.81     19.08 o 
   7   2  14      248.46      205.44     22.65 o 
   8   2  14      241.43      167.45     21.87 o 
   1   3  14      712.64      718.94     19.87 o 
   2   3  14      261.16      241.05     14.26 o 
   3   3  14       29.17       36.56     10.55 o 
   4   3  14      550.92      489.41     38.88 o 
   5   3  14      298.01      275.99     23.71 o 
   6   3  14      121.49      110.33     17.58 o 
   7   3  14      187.29      205.61     23.13 o 
   0   4  14       13.23       20.40     15.80 o 
   1   4  14        9.47       33.46     13.29 o 
   2   4  14      206.61      200.52     16.09 o 
   3   4  14      368.46      328.21     23.96 o 
   4   4  14       80.53       68.04     15.40 o 
   5   4  14       17.62       18.05     19.73 o 
   6   4  14      237.88      182.57     22.82 o 
   1   5  14       64.91       90.65     25.21 o 
   2   5  14      118.79      155.44     23.77 o 
   3   5  14       50.70       69.74     30.05 o 
   4   5  14       86.22      154.05     33.73 o 
   5   5  14        0.67        3.11     25.93 o 
   0   6  14      125.90      134.78     35.36 o 
   1   6  14      142.51      123.91     31.63 o 
   2   6  14       36.39       17.30     16.18 o 
   2   0  15     1446.40     1541.69     40.12 o 
   4   0  15      457.33      531.79     21.87 o 
   6   0  15       72.80       61.57     11.89 o 
   8   0  15       16.06       69.75     17.78 o 
   0   1  15     1542.30     1503.98     59.98 o 
   1   1  15      930.71      776.44     22.75 o 
   2   1  15      273.10      310.03     12.08 o 
   3   1  15      215.28      257.02     12.21 o 
   4   1  15      155.97      164.31     11.84 o 
   5   1  15       36.37       46.39      8.42 o 
   6   1  15       27.78       17.12      7.64 o 
   7   1  15      104.63      124.39     13.77 o 
   8   1  15        9.54        8.13      9.52 o 
   1   2  15     1175.74     1074.03     25.16 o 
   2   2  15      198.43      219.03     11.42 o 
   3   2  15      301.52      341.94     14.16 o 
   4   2  15      322.54      296.88     14.89 o 
   5   2  15      417.83      395.18     17.77 o 
   6   2  15      399.22      341.78     21.85 o 
   7   2  15       64.10       64.89     14.56 o 
   8   2  15       13.28       26.85     20.50 o 
   0   3  15     1237.54     1153.48     42.05 o 
   1   3  15      103.24      127.67      9.52 o 
   2   3  15      721.97      698.15     23.36 o 
   3   3  15       24.09       31.20     10.94 o 
   4   3  15      304.43      337.00     24.31 o 
   5   3  15      254.48      196.56     21.16 o 
   6   3  15      268.99      260.46     25.24 o 
   7   3  15      144.09      142.14     20.25 o 
   1   4  15      895.63      870.18     43.64 o 
   2   4  15       12.06        6.98      8.58 o 
   3   4  15      138.72      126.92     16.22 o 
   4   4  15      293.17      222.46     22.58 o 
   5   4  15      108.39      120.28     18.13 o 
   6   4  15      316.60      261.01     26.72 o 
   0   5  15      278.97      256.33     41.68 o 
   1   5  15       98.73       87.65     29.09 o 
   2   5  15       53.00       81.02     18.73 o 
   3   5  15      232.41      221.75     27.85 o 
   4   5  15       22.70       60.70     22.57 o 
   5   5  15      240.07      182.64     45.69 o 
   1   6  15        5.36       40.70     17.07 o 
   0   0  16     8882.86     8866.32    327.30 o 
   2   0  16       88.92       89.73      9.09 o 
   4   0  16      271.78      277.20     16.73 o 
   6   0  16      736.41      677.90     38.12 o 
   8   0  16      196.07      198.52     28.90 o 
   1   1  16     1476.92     1424.60     30.34 o 
   2   1  16        1.63        1.22      4.80 o 
   3   1  16       65.03       95.18      8.91 o 
   4   1  16      591.68      574.32     19.05 o 
   5   1  16      106.61      121.71     11.81 o 
   6   1  16      391.97      377.60     18.60 o 
   7   1  16      301.25      298.64     19.39 o 
   8   1  16       35.68       62.52     12.96 o 
   0   2  16      441.40      406.57     22.10 o 
   1   2  16      161.85      165.16     10.04 o 
   2   2  16      575.39      522.33     16.80 o 
   3   2  16      825.46      828.74     23.19 o 
   4   2  16      202.28      249.08     14.12 o 
   5   2  16      118.58      138.54     12.62 o 
   6   2  16      217.44      188.33     17.66 o 
   7   2  16       82.20       52.80     13.25 o 
   8   2  16      106.57      100.36     18.46 o 
   1   3  16       46.11       72.20      8.15 o 
   2   3  16     1112.24     1020.77     33.31 o 
   3   3  16       34.26       52.49     12.72 o 
   4   3  16      512.70      473.85     26.88 o 
   5   3  16      130.32      129.25     18.49 o 
   6   3  16      102.06      102.84     17.26 o 
   7   3  16      147.92      139.34     19.75 o 
   0   4  16       48.57       60.80     21.88 o 
   1   4  16      191.29      221.62     24.89 o 
   2   4  16      122.32      113.99     17.02 o 
   3   4  16      780.63      667.80     32.24 o 
   4   4  16       65.10       81.87     18.82 o 
   5   4  16      460.77      384.21     29.44 o 
   6   4  16        5.65       27.25     15.49 o 
   1   5  16       21.41       34.68     29.98 o 
   2   5  16      244.54      231.27     29.27 o 
   3   5  16       24.65       50.10     15.37 o 
   4   5  16       76.40       70.78     26.18 o 
   5   5  16       10.04       26.92     30.33 o 
   0   6  16       39.14       60.45     25.34 o 
   1   6  16       43.92       57.87     19.37 o 
   2   0  17      335.61      489.78     18.96 o 
   4   0  17      341.01      285.85     17.15 o 
   6   0  17      109.24      101.05     19.04 o 
   8   0  17      189.48      198.23     29.27 o 
   0   1  17     2008.08     1956.12     62.80 o 
   1   1  17      100.51      100.93      8.23 o 
   2   1  17       18.79       22.13      5.78 o 
   3   1  17      224.04      194.08     11.71 o 
   4   1  17      119.26      151.73     11.64 o 
   5   1  17      526.87      501.12     22.24 o 
   6   1  17      344.16      357.05     18.30 o 
   7   1  17      197.50      197.02     16.54 o 
   8   1  17       76.65       95.19     15.37 o 
   1   2  17      318.43      282.94     12.66 o 
   2   2  17      458.50      438.51     15.68 o 
   3   2  17      154.42      191.98     12.24 o 
   4   2  17      274.40      264.66     18.42 o 
   5   2  17      610.09      556.86     20.84 o 
   6   2  17      459.49      409.22     23.18 o 
   7   2  17       77.11       81.29     16.25 o 
   8   2  17      109.23      110.13     18.55 o 
   0   3  17      255.71      241.76     16.67 o 
   1   3  17       29.92       27.97      6.95 o 
   2   3  17      198.47      220.36     14.82 o 
   3   3  17       46.89       43.42     12.20 o 
   4   3  17      499.25      463.47     27.03 o 
   5   3  17      170.97      103.91     17.00 o 
   6   3  17      154.11      146.71     20.55 o 
   7   3  17      166.75      126.96     19.94 o 
   1   4  17      487.75      473.63     32.01 o 
   2   4  17       96.53      123.12     14.13 o 
   3   4  17       85.19      118.10     23.76 o 
   4   4  17      139.96      122.76     25.91 o 
   5   4  17      109.58      139.61     20.77 o 
   6   4  17       84.06       98.98     19.06 o 
   0   5  17      579.58      566.20     52.16 o 
   1   5  17      108.02      135.69     31.86 o 
   2   5  17      104.14      116.74     21.46 o 
   3   5  17       63.64      111.32     30.94 o 
   4   5  17       31.96       53.98     30.82 o 
   1   6  17       35.21       39.85     18.66 o 
   0   0  18      142.35      156.66     22.77 o 
   2   0  18     4247.85     4480.76    102.44 o 
   4   0  18      605.23      594.73     24.24 o 
   6   0  18       80.49      101.64     19.87 o 
   8   0  18      154.42      177.47     34.79 o 
   1   1  18     1173.75     1141.88     26.75 o 
   2   1  18      345.81      352.43     13.73 o 
   3   1  18      198.35      201.65     12.12 o 
   4   1  18      516.12      492.95     17.97 o 
   5   1  18      508.23      497.77     20.63 o 
   6   1  18      715.92      686.86     24.24 o 
   7   1  18      180.39      193.02     16.61 o 
   8   1  18       11.22       43.45     11.83 o 
   0   2  18      324.87      320.50     22.35 o 
   1   2  18      219.11      222.46     11.97 o 
   2   2  18      409.26      383.53     15.02 o 
   3   2  18      200.28      186.67     12.66 o 
   4   2  18      190.67      169.65     12.96 o 
   5   2  18      510.39      484.56     19.71 o 
   6   2  18      489.00      427.73     24.33 o 
   7   2  18       28.40       32.37     11.85 o 
   8   2  18      112.72      123.84     18.88 o 
   1   3  18        9.33        1.72      6.22 o 
   2   3  18      781.78      756.66     25.58 o 
   3   3  18      246.34      279.07     21.99 o 
   4   3  18      527.49      461.28     39.38 o 
   5   3  18        8.23        3.77     10.48 o 
   6   3  18       20.17       42.34     13.59 o 
   7   3  18      302.35      283.67     27.44 o 
   0   4  18      132.51      160.47     32.70 o 
   1   4  18      185.56      204.13     24.74 o 
   2   4  18      157.62      150.77     21.03 o 
   3   4  18     1050.26      919.30     37.66 o 
   4   4  18       96.59      123.09     18.46 o 
   5   4  18      348.49      289.77     27.02 o 
   6   4  18       72.02       66.53     19.09 o 
   1   5  18      137.60      110.64     22.39 o 
   2   5  18      114.20      165.92     32.30 o 
   3   5  18      136.51      117.40     30.20 o 
   4   5  18      273.71      298.17     54.08 o 
   2   0  19     2055.21     1985.77     51.11 o 
   4   0  19     1104.90      946.79     32.56 o 
   6   0  19      150.51      180.24     24.35 o 
   8   0  19       46.41       82.41     21.57 o 
   0   1  19     2748.09     2687.05     82.51 o 
   1   1  19     1163.84     1240.47     28.44 o 
   2   1  19      371.73      349.67     13.92 o 
   3   1  19     1726.69     1645.20     36.65 o 
   4   1  19       13.46       10.97      6.58 o 
   5   1  19      143.35      130.50     12.47 o 
   6   1  19       61.77       47.79      8.89 o 
   7   1  19      103.90      115.57     15.31 o 
   8   1  19      108.09      118.59     16.96 o 
   1   2  19      579.06      532.46     17.43 o 
   2   2  19      644.85      653.70     20.24 o 
   3   2  19       36.10       31.95      7.56 o 
   4   2  19      194.95      200.35     14.11 o 
   5   2  19      369.84      389.11     21.60 o 
   6   2  19       67.42       73.80     13.28 o 
   7   2  19      103.02      108.37     21.97 o 
   8   2  19      249.03      214.50     24.92 o 
   0   3  19      441.89      362.45     19.71 o 
   1   3  19       23.26       30.40      7.67 o 
   2   3  19      217.37      267.59     16.95 o 
   3   3  19       54.24       54.45     12.48 o 
   4   3  19      175.98      195.64     20.89 o 
   5   3  19       19.87       29.83     12.02 o 
   6   3  19      219.16      226.98     24.74 o 
   7   3  19      199.63      190.49     33.82 o 
   1   4  19      127.04       95.61     18.74 o 
   2   4  19       31.17       11.54     14.11 o 
   3   4  19       82.17      109.03     16.77 o 
   4   4  19        5.42        3.17     11.29 o 
   5   4  19      175.70      160.87     22.14 o 
   6   4  19        2.31       22.12     13.82 o 
   0   5  19      114.71      100.66     28.45 o 
   1   5  19      122.28      143.30     23.94 o 
   2   5  19       39.37       22.91     17.56 o 
   3   5  19       54.90       77.16     34.47 o 
   4   5  19       17.93       49.54     33.44 o 
   0   0  20     4943.45     5081.65    200.42 o 
   2   0  20      983.21      946.61     30.04 o 
   4   0  20       55.00       47.19      9.79 o 
   6   0  20      680.45      637.83     38.60 o 
   8   0  20       26.95       37.38     32.20 o 
   1   1  20     1137.10     1101.58     26.56 o 
   2   1  20      674.15      621.61     19.04 o 
   3   1  20      148.06      183.00     12.17 o 
   4   1  20      724.17      745.52     23.26 o 
   5   1  20      341.19      301.36     17.20 o 
   6   1  20      116.80      127.65     12.80 o 
   7   1  20      237.69      237.85     20.82 o 
   8   1  20       39.21       39.30     13.02 o 
   0   2  20      865.19      729.76     45.24 o 
   1   2  20      337.29      343.40     14.38 o 
   2   2  20       92.68      109.25     10.09 o 
   3   2  20      210.71      196.43     13.34 o 
   4   2  20       61.48       59.18     11.38 o 
   5   2  20       99.95      106.24     12.80 o 
   6   2  20      538.11      459.61     25.42 o 
   7   2  20       18.83       22.28     11.05 o 
   8   2  20       90.73      100.24     24.73 o 
   1   3  20       80.65       63.75      9.25 o 
   2   3  20       91.13      101.28     12.32 o 
   3   3  20      424.14      372.75     25.22 o 
   4   3  20       84.14      105.57     17.24 o 
   5   3  20       66.71       50.55     13.30 o 
   6   3  20       50.41       50.78     15.72 o 
   7   3  20       23.34       40.22     29.34 o 
   0   4  20      287.12      306.22     42.67 o 
   1   4  20      129.43      118.77     21.06 o 
   2   4  20        0.86        4.10      9.60 o 
   3   4  20       10.54       24.34     13.12 o 
   4   4  20       91.12       67.32     16.62 o 
   5   4  20       60.22       78.16     17.45 o 
   6   4  20        2.03        8.12     12.54 o 
   1   5  20       54.34      104.18     21.51 o 
   2   5  20       53.00       52.99     16.46 o 
   3   5  20      106.61      132.21     23.90 o 
   4   5  20       48.73       73.94     37.29 o 
   2   0  21     1371.09     1375.51     39.55 o 
   4   0  21     1421.54     1297.07     40.34 o 
   6   0  21      420.04      430.35     35.57 o 
   8   0  21      122.79      136.00     25.83 o 
   0   1  21      140.78      129.74     16.58 o 
   1   1  21       50.82       68.73      8.10 o 
   2   1  21      208.50      189.83     11.79 o 
   3   1  21     1216.74     1167.46     29.74 o 
   4   1  21      171.98      180.49     19.89 o 
   5   1  21      732.26      711.76     23.92 o 
   6   1  21      360.89      377.71     19.31 o 
   7   1  21       22.84       30.18     10.73 o 
   8   1  21       68.51       81.05     15.61 o 
   1   2  21      476.19      396.61     15.75 o 
   2   2  21       95.70      111.80     10.80 o 
   3   2  21      447.13      404.72     17.16 o 
   4   2  21      388.00      364.35     17.85 o 
   5   2  21       45.52       33.63      9.22 o 
   6   2  21       48.00       40.84     11.79 o 
   7   2  21      361.49      340.57     28.06 o 
   0   3  21     1094.89      922.62     33.90 o 
   1   3  21       14.10       11.54      6.99 o 
   2   3  21      313.10      297.59     21.13 o 
   3   3  21      407.45      423.00     25.18 o 
   4   3  21       26.49       43.89     12.84 o 
   5   3  21      273.02      263.68     25.08 o 
   6   3  21      107.32       93.68     18.41 o 
   7   3  21      152.49      116.20     20.38 o 
   1   4  21      256.31      210.52     26.72 o 
   2   4  21      538.73      461.81     27.28 o 
   3   4  21       61.02       52.75     21.01 o 
   4   4  21       40.96       48.58     17.10 o 
   5   4  21      117.37      150.14     28.51 o 
   6   4  21        1.71       -1.84     12.26 o 
   0   5  21       28.11        5.68     17.93 o 
   1   5  21      260.00      274.30     31.44 o 
   2   5  21       19.83       45.55     17.43 o 
   3   5  21       65.92       98.68     41.24 o 
   4   5  21      187.46      178.99     45.64 o 
   0   0  22      445.75      423.22     36.89 o 
   2   0  22     1993.96     1873.93     50.50 o 
   4   0  22        7.66        7.95     14.67 o 
   6   0  22      399.64      440.84     33.95 o 
   8   0  22      173.95      209.72     64.11 o 
   1   1  22      290.48      277.80     13.56 o 
   2   1  22      170.86      155.33     11.37 o 
   3   1  22       80.68      113.37     11.47 o 
   4   1  22      354.54      365.97     20.96 o 
   5   1  22      236.59      243.83     16.36 o 
   6   1  22      171.16      162.74     17.19 o 
   7   1  22      312.28      265.85     27.90 o 
   8   1  22      126.43      142.52     18.65 o 
   0   2  22       53.60       38.90     12.87 o 
   1   2  22       50.69       48.94      8.50 o 
   2   2  22       76.26       93.62     10.29 o 
   3   2  22       55.40       53.52      9.41 o 
   4   2  22      488.21      487.46     19.81 o 
   5   2  22        7.38       18.52      8.30 o 
   6   2  22      183.32      175.02     18.64 o 
   7   2  22       26.25       18.80     15.61 o 
   1   3  22       60.44       66.31      9.72 o 
   2   3  22      221.44      216.24     16.59 o 
   3   3  22      234.92      222.33     21.49 o 
   4   3  22      496.45      445.08     29.63 o 
   5   3  22       60.37       71.50     20.16 o 
   6   3  22       20.16       12.21     12.31 o 
   7   3  22       55.69       42.63     15.46 o 
   0   4  22      189.96      194.25     36.89 o 
   1   4  22       75.07      102.06     28.47 o 
   2   4  22       98.82       69.71     22.77 o 
   3   4  22      376.83      375.77     28.27 o 
   4   4  22        1.05        2.24     12.06 o 
   5   4  22      196.85      148.28     21.30 o 
   6   4  22       61.83       46.57     16.28 o 
   1   5  22      421.95      426.00     39.42 o 
   2   5  22       84.32      177.96     27.62 o 
   3   5  22       25.93       37.69     15.98 o 
   4   5  22      148.77      125.65     40.01 o 
   2   0  23      987.41      924.31     38.25 o 
   4   0  23      247.38      252.59     25.66 o 
   6   0  23      208.76      170.95     24.74 o 
   8   0  23       22.61       33.68     19.01 o 
   0   1  23     1642.20     1662.77     59.58 o 
   1   1  23      166.13      193.10     12.20 o 
   2   1  23      215.37      211.38     12.66 o 
   3   1  23      633.63      534.61     19.29 o 
   4   1  23      571.49      580.84     27.61 o 
   5   1  23      200.20      205.24     15.44 o 
   6   1  23      192.38      182.67     18.79 o 
   7   1  23       28.15       31.15     11.14 o 
   8   1  23      175.39      187.42     20.76 o 
   1   2  23      272.51      248.15     14.39 o 
   2   2  23      127.13      129.09     11.58 o 
   3   2  23      253.79      262.58     15.82 o 
   4   2  23      766.52      724.91     24.88 o 
   5   2  23      239.03      235.99     16.87 o 
   6   2  23      108.21      118.87     16.32 o 
   7   2  23      223.31      168.08     23.32 o 
   0   3  23     1346.37     1168.51     53.84 o 
   1   3  23      335.98      346.04     17.11 o 
   2   3  23      256.42      284.71     18.87 o 
   3   3  23      274.76      292.42     24.47 o 
   4   3  23       23.17       22.70     13.50 o 
   5   3  23      187.44      173.87     22.12 o 
   6   3  23      256.86      220.86     29.49 o 
   7   3  23       11.95        9.73     13.34 o 
   1   4  23      366.29      339.36     33.51 o 
   2   4  23      238.98      235.14     22.95 o 
   3   4  23       48.08       48.58     15.01 o 
   4   4  23       55.34       81.86     18.08 o 
   5   4  23      333.54      290.25     28.23 o 
   0   5  23      224.10      210.65     40.60 o 
   1   5  23       58.31      113.35     22.17 o 
   2   5  23       39.08       28.63     46.92 o 
   3   5  23      207.53      226.44     67.54 o 
   0   0  24      902.55      875.28     55.12 o 
   2   0  24      611.11      602.27     24.11 o 
   4   0  24      211.43      223.66     25.35 o 
   6   0  24      288.02      287.84     31.46 o 
   8   0  24       85.66       85.36     22.42 o 
   1   1  24      307.61      318.61     15.03 o 
   2   1  24      339.16      320.60     15.48 o 
   3   1  24       42.03       45.78      8.71 o 
   4   1  24       61.79       65.14     10.39 o 
   5   1  24      145.14      137.37     13.34 o 
   6   1  24       28.48       24.33      9.91 o 
   7   1  24      349.23      304.79     23.95 o 
   8   1  24       80.00       99.56     16.31 o 
   0   2  24     1054.03      942.02     42.41 o 
   1   2  24       63.86       67.32     10.09 o 
   2   2  24      896.11      882.72     25.97 o 
   3   2  24      393.63      351.47     18.21 o 
   4   2  24      298.77      312.40     21.83 o 
   5   2  24       64.85       78.38     11.95 o 
   6   2  24      272.15      297.60     23.02 o 
   7   2  24      104.57      105.38     26.50 o 
   1   3  24     1082.32      915.40     27.23 o 
   2   3  24        7.76       12.07      8.84 o 
   3   3  24      493.91      465.17     27.14 o 
   4   3  24      138.66      132.19     18.63 o 
   5   3  24       37.07       57.42     15.56 o 
   6   3  24       23.13        8.69     12.55 o 
   0   4  24      446.70      401.24     51.02 o 
   1   4  24       11.18       26.09     13.04 o 
   2   4  24       46.26       54.07     14.63 o 
   3   4  24       99.78      104.33     17.44 o 
   4   4  24      165.78      176.57     23.08 o 
   5   4  24       79.83       75.18     18.29 o 
   1   5  24       91.59      104.08     52.35 o 
   2   5  24       70.07       33.93     31.66 o 
   3   5  24        6.25       32.21     14.11 o 
   2   0  25     1794.99     1692.08     48.23 o 
   4   0  25     1299.59     1207.28     70.13 o 
   6   0  25      126.61      106.92     21.34 o 
   8   0  25      513.18      505.52     59.19 o 
   0   1  25      749.99      684.51     35.36 o 
   1   1  25      220.91      238.02     13.62 o 
   2   1  25      176.19      170.99     12.55 o 
   3   1  25      546.22      489.70     19.20 o 
   4   1  25      300.94      325.31     17.08 o 
   5   1  25      324.85      362.89     30.45 o 
   6   1  25      259.00      230.31     20.61 o 
   7   1  25      309.38      297.70     24.71 o 
   1   2  25      659.77      588.42     22.40 o 
   2   2  25       79.78       73.92     10.60 o 
   3   2  25       28.81       41.69      9.79 o 
   4   2  25      143.83      171.57     14.94 o 
   5   2  25      226.19      209.29     16.87 o 
   6   2  25       30.04       35.23     12.49 o 
   7   2  25      130.37      128.15     23.51 o 
   0   3  25      817.14      746.10     36.37 o 
   1   3  25      239.06      261.66     16.28 o 
   2   3  25      440.00      423.00     22.41 o 
   3   3  25       76.00       94.12     16.47 o 
   4   3  25       28.08        9.15     14.61 o 
   5   3  25      117.84      100.06     19.43 o 
   6   3  25       51.57       35.20     17.67 o 
   1   4  25      114.84      118.07     21.37 o 
   2   4  25       28.83       15.64     14.71 o 
   3   4  25       10.36        5.42     12.03 o 
   4   4  25       37.88       45.26     15.64 o 
   5   4  25       47.25       48.58     16.00 o 
   0   5  25       18.96       26.67     18.92 o 
   1   5  25      229.86      261.95     32.81 o 
   2   5  25       16.55        5.72     13.86 o 
   3   5  25       55.58       72.62     19.05 o 
   0   0  26     1062.30     1027.01     63.86 o 
   2   0  26     1214.19     1095.33     35.94 o 
   4   0  26       40.58       66.33     16.66 o 
   6   0  26      116.16      105.93     37.04 o 
   1   1  26      546.93      515.14     18.98 o 
   2   1  26       82.14       62.74     10.99 o 
   3   1  26       67.36       77.34     13.59 o 
   4   1  26      108.07      138.96     20.69 o 
   5   1  26       85.80      112.20     14.68 o 
   6   1  26      102.59      111.21     15.52 o 
   7   1  26       51.68       71.97     14.15 o 
   0   2  26      565.02      481.92     31.25 o 
   1   2  26      388.97      352.41     17.71 o 
   2   2  26      206.65      213.04     14.84 o 
   3   2  26      169.76      166.64     21.16 o 
   4   2  26      131.61      131.97     13.91 o 
   5   2  26      282.63      248.54     20.55 o 
   6   2  26      268.18      227.40     20.98 o 
   7   2  26        3.90       -3.21     16.92 o 
   1   3  26      260.80      251.18     16.10 o 
   2   3  26       17.53       26.25      9.52 o 
   3   3  26      611.33      498.80     29.38 o 
   4   3  26       16.51       22.06     12.63 o 
   5   3  26      129.54      124.53     20.45 o 
   6   3  26       26.66       24.92     22.65 o 
   0   4  26       69.50       75.81     28.25 o 
   1   4  26      146.20      127.89     26.42 o 
   2   4  26      182.95      157.24     20.03 o 
   3   4  26       54.42       71.41     17.28 o 
   4   4  26       29.73       10.65     13.46 o 
   5   4  26       79.23       72.25     18.41 o 
   1   5  26       80.48      101.55     23.74 o 
   2   5  26        8.38       21.73     15.16 o 
   2   0  27      589.39      565.85     24.50 o 
   4   0  27     2344.52     2244.83     82.34 o 
   6   0  27      220.47      241.46     30.50 o 
   0   1  27      361.40      390.75     29.49 o 
   1   1  27      288.01      255.77     14.60 o 
   2   1  27       30.30       29.02      8.41 o 
   3   1  27     1707.61     1631.26     47.63 o 
   4   1  27      122.97      142.06     13.30 o 
   5   1  27      412.22      414.61     23.13 o 
   6   1  27      124.48      126.88     16.58 o 
   7   1  27       14.13       34.87     11.76 o 
   1   2  27      426.06      380.90     18.26 o 
   2   2  27     1691.29     1498.07     38.15 o 
   3   2  27      111.76      125.39     13.21 o 
   4   2  27      239.74      234.50     16.93 o 
   5   2  27       99.90       96.36     13.16 o 
   6   2  27       37.92       53.56     16.19 o 
   7   2  27      103.54       81.31     20.28 o 
   0   3  27      258.19      284.34     22.34 o 
   1   3  27      283.13      291.83     21.97 o 
   2   3  27        5.29        9.35      9.54 o 
   3   3  27      419.55      374.84     27.81 o 
   4   3  27      140.66      124.44     19.02 o 
   5   3  27      153.59      139.97     21.74 o 
   6   3  27       65.08       66.74     20.20 o 
   1   4  27      449.75      419.45     38.58 o 
   2   4  27       47.91       40.44     17.45 o 
   3   4  27       42.75       41.62     15.66 o 
   4   4  27      148.29      106.36     20.67 o 
   5   4  27       79.49       99.62     21.38 o 
   0   5  27      147.46      127.43     35.02 o 
   1   5  27       10.28       23.57     16.35 o 
   2   5  27       64.67      123.71     25.15 o 
   0   0  28      704.68      631.69     51.17 o 
   2   0  28     1189.95     1105.48     49.67 o 
   4   0  28      114.80      159.36     25.88 o 
   6   0  28      247.81      285.10     53.74 o 
   1   1  28      153.10      188.52     13.67 o 
   2   1  28       50.68       44.36      9.15 o 
   3   1  28        3.51       16.24     10.55 o 
   4   1  28       24.79       20.52      9.72 o 
   5   1  28      223.43      241.13     20.92 o 
   6   1  28       35.72       35.23     10.49 o 
   7   1  28      178.30      167.35     19.57 o 
   0   2  28      208.46      200.87     23.88 o 
   1   2  28      144.58      141.69     13.55 o 
   2   2  28      372.81      379.67     19.37 o 
   3   2  28       61.10       64.51     11.52 o 
   4   2  28        8.25        8.19      8.05 o 
   5   2  28        2.72        4.28      9.87 o 
   6   2  28      146.83      149.65     28.15 o 
   7   2  28       17.71       13.67     28.89 o 
   1   3  28      174.05      157.71     14.20 o 
   2   3  28      170.13      172.89     17.19 o 
   3   3  28       69.19       56.82     14.90 o 
   4   3  28       67.57      104.41     18.71 o 
   5   3  28       24.44       20.30     13.69 o 
   6   3  28       38.11       48.73     16.17 o 
   0   4  28      121.10      119.52     34.38 o 
   1   4  28      225.81      269.52     32.88 o 
   2   4  28      111.61      123.53     17.41 o 
   3   4  28      129.10      162.62     22.91 o 
   4   4  28        0.50       28.31     14.58 o 
   1   5  28       41.64       55.27     18.01 o 
   2   0  29      208.36      157.15     22.51 o 
   4   0  29      155.56      147.82     24.02 o 
   6   0  29       41.75       -2.66     14.32 o 
   0   1  29     2813.59     2643.46     99.96 o 
   1   1  29       83.29       90.12     11.07 o 
   2   1  29       77.96       76.74     11.20 o 
   3   1  29      250.07      235.28     16.34 o 
   4   1  29       35.87       48.78     11.30 o 
   5   1  29      110.92      101.15     14.62 o 
   6   1  29        0.53       12.93      9.23 o 
   7   1  29        6.96       28.80     14.51 o 
   1   2  29      631.12      603.12     22.58 o 
   2   2  29      125.53      139.45     13.83 o 
   3   2  29       50.35       61.01     12.32 o 
   4   2  29       51.07       30.11      9.56 o 
   5   2  29      174.37      172.90     16.26 o 
   6   2  29       38.89        3.78     14.01 o 
   0   3  29      157.41      150.03     17.98 o 
   1   3  29      258.40      224.51     16.15 o 
   2   3  29      177.28      189.27     17.85 o 
   3   3  29       53.60       65.75     15.98 o 
   4   3  29      165.30      187.48     24.75 o 
   5   3  29       35.69       25.90     14.74 o 
   1   4  29      211.13      221.84     31.14 o 
   2   4  29        1.75       23.72     12.58 o 
   3   4  29      121.68      127.48     20.18 o 
   4   4  29       90.45       62.14     20.66 o 
   0   5  29       34.08       87.77     39.76 o 
   1   5  29       12.75       59.40     28.57 o 
   0   0  30      117.21       70.58     24.84 o 
   2   0  30      618.07      627.67     37.24 o 
   4   0  30      647.86      547.66     36.51 o 
   6   0  30      482.29      440.75     74.31 o 
   1   1  30      557.15      474.26     19.83 o 
   2   1  30       15.44       18.89      8.32 o 
   3   1  30      108.20      111.69     12.63 o 
   4   1  30      339.24      331.09     23.01 o 
   5   1  30      133.45      163.71     18.19 o 
   6   1  30       21.15        8.48     10.01 o 
   7   1  30       78.81       87.47     15.39 o 
   0   2  30     2800.30     2615.67     72.73 o 
   1   2  30       38.26       58.63     10.81 o 
   2   2  30      517.95      531.50     21.58 o 
   3   2  30       34.93       35.31      9.76 o 
   4   2  30      170.36      166.23     15.88 o 
   5   2  30      151.54      111.29     15.72 o 
   6   2  30        2.74       23.79     16.49 o 
   1   3  30      461.23      408.46     20.37 o 
   2   3  30      171.05      198.21     18.72 o 
   3   3  30      197.57      171.32     20.93 o 
   4   3  30       99.45       75.29     17.03 o 
   5   3  30       16.44       10.33     13.50 o 
   0   4  30       48.04       30.13     23.16 o 
   1   4  30       41.90       66.96     21.19 o 
   2   4  30       79.74       83.66     20.92 o 
   3   4  30      266.03      254.17     26.89 o 
   4   4  30        2.93        0.47     14.82 o 
   2   0  31      398.80      376.40     32.13 o 
   4   0  31      311.45      366.96     34.13 o 
   6   0  31       19.47       36.38     30.35 o 
   0   1  31      167.24      179.24     24.76 o 
   1   1  31      382.87      390.56     19.00 o 
   2   1  31      467.99      483.63     20.72 o 
   3   1  31      178.77      171.19     17.87 o 
   4   1  31      158.08      139.83     16.67 o 
   5   1  31       96.66      100.52     15.23 o 
   6   1  31       18.17       30.74     16.39 o 
   1   2  31       57.91       78.76     11.59 o 
   2   2  31      198.30      199.12     16.10 o 
   3   2  31       74.15       66.16     11.15 o 
   4   2  31       18.79       32.68      9.94 o 
   5   2  31       68.21       83.63     17.58 o 
   6   2  31       53.08       21.83     33.41 o 
   0   3  31      176.84      196.33     20.75 o 
   1   3  31      213.55      218.51     16.67 o 
   2   3  31       29.94       22.29     11.47 o 
   3   3  31       18.49       14.37     12.36 o 
   4   3  31      139.31      170.81     22.84 o 
   5   3  31       61.64       42.20     16.51 o 
   1   4  31      334.24      349.23     37.52 o 
   2   4  31       10.79       -4.67     11.39 o 
   3   4  31       21.49       33.47     15.90 o 
   0   0  32      894.66      749.39     57.64 o 
   2   0  32        7.21       20.41     13.18 o 
   4   0  32      118.62      151.04     32.05 o 
   6   0  32      422.62      425.79     71.91 o 
   1   1  32      548.76      529.74     21.40 o 
   2   1  32      347.12      354.52     18.60 o 
   3   1  32        4.03       15.39      9.57 o 
   4   1  32      105.51      127.16     21.80 o 
   5   1  32       95.05      127.90     16.54 o 
   6   1  32       12.46        6.89     13.15 o 
   0   2  32      103.29      112.76     16.88 o 
   1   2  32      170.47      193.45     15.61 o 
   2   2  32      270.42      237.81     18.58 o 
   3   2  32      184.51      197.11     16.53 o 
   4   2  32       48.74       52.42     11.25 o 
   5   2  32       40.04       31.43     15.17 o 
   6   2  32       19.25       24.98     59.32 o 
   1   3  32       23.37       34.49      9.83 o 
   2   3  32       50.94       62.69     13.05 o 
   3   3  32       83.05       86.77     17.72 o 
   4   3  32      157.97      149.43     22.46 o 
   5   3  32        5.55        3.12     12.49 o 
   0   4  32      121.79      117.60     35.91 o 
   1   4  32      151.44      138.37     53.24 o 
   2   4  32       26.84       20.42     13.31 o 
   3   4  32       65.84       98.25     19.63 o 
   2   0  33     1707.85     1627.97     82.18 o 
   4   0  33      209.45      202.13     27.33 o 
   6   0  33       15.11        6.17     13.05 o 
   0   1  33      308.64      295.00     29.96 o 
   1   1  33      519.82      474.75     20.81 o 
   2   1  33      164.37      147.23     18.98 o 
   3   1  33      786.17      748.78     30.93 o 
   4   1  33      104.19       97.44     14.60 o 
   5   1  33       14.34       31.71     10.00 o 
   6   1  33       55.29       63.95     13.67 o 
   1   2  33      312.94      343.92     19.54 o 
   2   2  33      155.04      161.02     15.33 o 
   3   2  33       15.03       16.66      8.88 o 
   4   2  33      116.67      124.95     17.31 o 
   5   2  33       77.56       87.60     18.50 o 
   0   3  33      301.05      307.93     25.01 o 
   1   3  33      104.75      109.09     13.09 o 
   2   3  33        6.92       16.84     10.89 o 
   3   3  33        3.49       -2.35     16.88 o 
   4   3  33       16.58       29.12     14.35 o 
   5   3  33       11.88       41.27     16.32 o 
   1   4  33       33.00       36.08     20.52 o 
   2   4  33       28.86       32.39     14.68 o 
   3   4  33       12.38       20.77     14.01 o 
   0   0  34      961.44     1036.14     70.08 o 
   2   0  34      686.84      620.52     38.50 o 
   4   0  34       90.10       77.76     20.59 o 
   6   0  34      103.14      117.51     23.75 o 
   1   1  34      451.73      412.67     20.18 o 
   2   1  34      171.68      150.90     17.19 o 
   3   1  34       36.64       57.02     13.32 o 
   4   1  34       29.09       24.18     10.07 o 
   5   1  34       67.66       90.36     14.17 o 
   6   1  34        0.01       10.17     13.78 o 
   0   2  34      180.47      166.37     22.27 o 
   1   2  34      347.27      348.98     22.46 o 
   2   2  34       24.64       43.78     10.40 o 
   3   2  34      115.75      123.65     14.94 o 
   4   2  34       69.35       57.32     13.66 o 
   5   2  34       68.34       67.85     18.22 o 
   1   3  34      157.24      155.73     14.12 o 
   2   3  34      217.49      255.81     21.42 o 
   3   3  34      178.01      160.20     22.36 o 
   4   3  34      250.55      260.97     27.80 o 
   0   4  34        4.16      -20.79     23.95 o 
   1   4  34       44.87       24.90     19.47 o 
   2   4  34       71.03      115.76     19.56 o 
   2   0  35       11.09       38.58     16.06 o 
   4   0  35       54.44       47.94     31.61 o 
   6   0  35        6.59        2.15     12.90 o 
   0   1  35       49.46       54.03     19.53 o 
   1   1  35       28.51       33.32      8.81 o 
   2   1  35      103.91      101.08     14.37 o 
   3   1  35        1.73       13.98      9.62 o 
   4   1  35       65.93       86.00     13.75 o 
   5   1  35       31.96       33.72     14.93 o 
   6   1  35       38.17       42.01     19.91 o 
   1   2  35      100.92      120.75     13.79 o 
   2   2  35       27.85       25.06      9.54 o 
   3   2  35       29.86       55.61     12.22 o 
   4   2  35       33.45       64.23     13.55 o 
   5   2  35       33.95       32.34     18.97 o 
   0   3  35      658.94      698.00     34.64 o 
   1   3  35       19.53       22.78      9.45 o 
   2   3  35      123.85      175.59     19.10 o 
   3   3  35        0.60        7.16     20.43 o 
   4   3  35        3.48       39.84     15.54 o 
   1   4  35      230.63      237.24     34.33 o 
   2   4  35       54.36       79.73     17.61 o 
   0   0  36      108.55      153.31     34.97 o 
   2   0  36       68.08      103.81     22.44 o 
   4   0  36      574.62      537.71     59.42 o 
   1   1  36      121.19      126.58     14.21 o 
   2   1  36      121.28      128.16     16.51 o 
   3   1  36      167.81      185.60     19.27 o 
   4   1  36       51.22       70.12     13.06 o 
   5   1  36       34.53       54.46     10.98 o 
   0   2  36       10.84       21.02     11.11 o 
   1   2  36       67.65       99.66     13.09 o 
   2   2  36      125.18      117.31     14.16 o 
   3   2  36      420.27      466.55     27.00 o 
   4   2  36       27.22       46.81     12.37 o 
   5   2  36      123.23      127.19     22.58 o 
   1   3  36       45.28       48.57     10.25 o 
   2   3  36      276.75      346.91     28.64 o 
   3   3  36       13.90       30.33     22.70 o 
   4   3  36      138.89      182.87     32.05 o 
   0   4  36        3.00      -32.89     22.82 o 
   2   0  37       52.46       61.10     19.06 o 
   4   0  37      395.15      409.13     39.32 o 
   0   1  37      226.86      247.02     29.66 o 
   1   1  37       73.86      101.57     15.28 o 
   2   1  37       23.72       34.51     11.89 o 
   3   1  37      133.27      178.71     18.91 o 
   4   1  37      156.27      187.96     19.35 o 
   5   1  37      117.30      158.77     19.38 o 
   1   2  37      285.87      294.20     19.75 o 
   2   2  37       18.75       30.59     10.13 o 
   3   2  37       10.49       25.92     11.29 o 
   4   2  37       27.30       56.80     13.51 o 
   0   3  37      282.71      282.88     26.22 o 
   1   3  37        7.15       19.83      9.03 o 
   2   3  37      119.23      158.24     18.91 o 
   3   3  37        8.19       -1.12     12.57 o 
   0   0  38      746.53      662.27     57.09 o 
   2   0  38      494.42      491.66     40.55 o 
   4   0  38       76.27       91.13     35.39 o 
   1   1  38      230.85      235.92     20.93 o 
   2   1  38       30.87       48.79     12.41 o 
   3   1  38        8.07        9.87      9.32 o 
   4   1  38        9.47       34.39     10.33 o 
   5   1  38       91.62      127.05     17.29 o 
   0   2  38        1.46        3.60     10.75 o 
   1   2  38       36.75       80.91     12.62 o 
   2   2  38       10.23        8.50      9.48 o 
   3   2  38      131.67      194.79     20.63 o 
   4   2  38      104.21      109.86     19.53 o 
   1   3  38        0.02        7.08      8.04 o 
   2   3  38       63.62      109.49     16.52 o 
   3   3  38       39.99       17.83     14.75 o 
   2   0  39       42.11       75.70     21.06 o 
   4   0  39      193.24      196.88     28.86 o 
   0   1  39       96.73      112.90     22.49 o 
   1   1  39        3.23       13.51     10.21 o 
   2   1  39       69.63      108.70     18.76 o 
   3   1  39       19.87       30.01     10.35 o 
   4   1  39       40.59       44.10     11.78 o 
   1   2  39      167.37      171.52     16.49 o 
   2   2  39        5.81        6.41     10.00 o 
   3   2  39       31.57       74.87     14.53 o 
   4   2  39       91.57      149.76     19.47 o 
   0   3  39      131.01      174.07     21.69 o 
   1   3  39        5.40       24.25      8.94 o 
   2   3  39       92.15      149.15     19.04 o 
   0   0  40      395.90      433.59     52.35 o 
   2   0  40      119.45      131.75     23.99 o 
   4   0  40       51.63       35.79     14.57 o 
   1   1  40       93.54      108.44     16.14 o 
   2   1  40       18.30       18.01     10.58 o 
   3   1  40       34.65       51.24     11.60 o 
   4   1  40       88.30      116.06     15.97 o 
   0   2  40       82.96      105.70     17.17 o 
   1   2  40        5.21        9.18      8.77 o 
   2   2  40       61.82       67.71     15.15 o 
   3   2  40      145.89      216.82     25.09 o 
   1   3  40       26.83       51.18     12.46 o 
   2   0  41       98.48       82.97     18.81 o 
   4   0  41      114.38      136.49     41.88 o 
   0   1  41       36.01       50.91     18.46 o 
   1   1  41       63.44      101.36     15.39 o 
   2   1  41       32.90       58.93     13.01 o 
   3   1  41       93.10      118.71     15.01 o 
   4   1  41       15.13       30.93     10.89 o 
   1   2  41      153.65      205.19     20.59 o 
   2   2  41       62.10      110.50     16.33 o 
   3   2  41       14.03       21.32     11.42 o 
   0   0  42      115.07      167.83     34.57 o 
   2   0  42        9.99       10.95     20.05 o 
   1   1  42       32.47       47.51     15.74 o 
   2   1  42       67.19       76.48     14.94 o 
   3   1  42       15.43       40.55     10.56 o 
   0   2  42       21.18       30.90     13.02 o 
   1   2  42       45.44       75.81     19.47 o 
   2   2  42        5.39       12.39     12.08 o 
   2   0  43      213.17      265.90     34.87 o 
   0   1  43       28.52       21.85     22.62 o 
   1   1  43       29.51       74.60     15.53 o 
   2   1  43       24.44       50.75     14.18 o 
   3   1  43      213.38      265.10     23.62 o 
   1   2  43        4.67       12.22     10.24 o 
   0   0  44      420.61      462.34     55.81 o 
   2   0  44       59.23      105.80     22.22 o 
   1   1  44      137.72      178.21     20.02 o 
   2   1  44        8.96       38.58     11.41 o 
   2   0  45      113.64      143.47     25.39 o 
   0   1  45       43.86       85.26     22.18 o 
   1   1  45      111.26      159.38     19.62 o 
   0   0  46      494.47      731.46     62.03 o 
                                                 
